# Supplementary material for: Insulin secretion deficits in a Prader-Willi syndrome β-cell model are associated with a concerted downregulation of multiple endoplasmic reticulum chaperones
Source: PLoS Genet. 2023 Apr 17;19(4):e1010710. doi: 10.1371/journal.pgen.1010710 (PMC10138222; doi:10.1371/journal.pgen.1010710)
Supplement: S1 Table — Data presented from RNA-seq expression bioinformatics pipeline using a custom rat annotation build with STAR aligner, gene level counts with HTSeq (with options—mode union and—nonunique all) and differential expression with DESeq2. Top DEGs with a cutoff of Padj < 0.1 are shown. Full gene expression table available at GEO repository GSE190334. (XLSX) [file pgen.1010710.s020.xlsx]

## Sheet: S1 Table_HTSeq_RNAseqDEGs
gene ID	gene name	Control 5-9	Control 2	Control 16	PWS 3	PWS 19-1	PWS 19-4	baseMean	log2FC	lfcSE	stat	pvalue	padj
ENSRNOG00000054391	Snurf	3992.45	3159.5	3911.16	2.04179	0	3.6367	1844.8	-10.8098	0.60285	-17.9311	6.74e-72	6.61e-68
ENSRNOG00000059764	Snrpn	3956.37	3149.4	3874.19	2.04179	0	3.6367	1830.94	-10.7988	0.60257	-17.9213	8.04e-72	6.61e-68
Rnor_G_Custom_004_psSnurfSnrpn	psSnurfSnrpn	502.26	362.581	470.407	27.5642	43.0474	45.4587	241.886	-3.52298	0.233122	-15.1122	1.35e-51	7.37e-48
ENSRNOG00000058825	SNORD116	846.912	659.989	1025.04	0	0	0	421.989	-12.1131	1.19242	-10.1584	3.04e-24	1.25e-20
ENSRNOG00000054305	SNORD116	225.02	167.063	367.698	0	0	0	126.63	-10.3758	1.21737	-8.52311	1.55e-17	5.11e-14
ENSRNOG00000059940	SNORD116	189.89	165.227	362.563	0	0	0	119.613	-10.2935	1.22128	-8.42845	3.5e-17	9.59e-14
ENSRNOG00000022595	Snurf-pseudogene LOC100362965	219.324	141.361	203.364	0	0	0	94.008	-9.94656	1.20651	-8.24405	1.66e-16	3.91e-13
ENSRNOG00000051811	SNORD116	356.045	172.57	538.195	0	0	0	177.802	-10.8664	1.36227	-7.97674	1.5e-15	3.09e-12
ENSRNOG00000051750	SNORD116	100.642	85.3671	110.926	0	0	0	49.4891	-9.02063	1.2152	-7.42315	1.14e-13	2.09e-10
Rnor_G_Custom_003_Ipw	Ipw_3	88.2991	92.7105	108.872	0	0	0	48.3135	-8.98611	1.21501	-7.39588	1.4e-13	2.31e-10
Rnor_G_Custom_001_Ipw	Ipw_1	81.6529	89.9568	96.5465	0	0	0	44.6927	-8.87407	1.21664	-7.29394	3.01e-13	4.12e-10
Rnor_G_Custom_002_Ipw	Ipw_2	82.6024	89.9568	96.5465	0	0	0	44.8509	-8.87918	1.21634	-7.29994	2.88e-13	4.12e-10
ENSRNOG00000010172	Mkrn3	77.8551	89.0388	81.1401	0	0	0	41.339	-8.76228	1.219	-7.18806	6.57e-13	8.31e-10
ENSRNOG00000052187	SNORD116	82.6024	66.0907	84.2214	0	0	0	38.8191	-8.67043	1.22381	-7.08479	1.39e-12	1.63e-09
ENSRNOG00000058701	Snord107	75.0067	60.5831	65.7338	0	0	0	33.5539	-8.46085	1.22894	-6.88469	5.79e-12	6.34e-09
ENSRNOG00000008465	Tmem176b	222.172	204.698	216.716	410.401	469.934	397.309	320.205	0.987531	0.143808	6.86699	6.56e-12	6.73e-09
ENSRNOG00000055753	SNORD116	62.6639	51.4039	91.4111	0	0	0	34.2465	-8.48841	1.24119	-6.83891	7.98e-12	7.71e-09
ENSRNOG00000054389	SNORD116	64.5628	51.4039	67.788	0	0	0	30.6258	-8.32825	1.23501	-6.74349	1.55e-11	1.34e-08
ENSRNOG00000059608	SNORD116	67.4111	45.8963	76.0047	0	0	0	31.552	-8.37063	1.2414	-6.74288	1.55e-11	1.34e-08
ENSRNOG00000055348	Snord64 AABR07005710.1	71.2089	46.8142	66.7609	0	0	0	30.7973	-8.33633	1.23962	-6.72489	1.76e-11	1.44e-08
ENSRNOG00000018685	AABR07028237.1	71.2089	61.501	67.788	1.0209	1.19576	0.909174	33.9373	-6.01984	0.8984	-6.70062	2.08e-11	1.62e-08
ENSRNOG00000061924	Snord64 AABR07005711.2	69.31	45.8963	64.7067	0	0	0	29.9855	-8.29782	1.24061	-6.68849	2.25e-11	1.68e-08
ENSRNOG00000057137	AABR07005752.1	69.31	43.1425	50.3274	0	0	0	27.13	-8.15431	1.24838	-6.53189	6.49e-11	4.64e-08
ENSRNOG00000052707	Cacna1a	2183.74	2051.56	2365.39	3163.76	4333.44	3858.54	2992.74	0.782625	0.126828	6.17078	6.8e-10	4.65e-07
ENSRNOG00000061528	U2	722.533	727.915	839.133	480.843	436.453	478.226	614.184	-0.712411	0.12064	-5.90525	3.52e-09	2.31e-06
ENSRNOG00000002579	Parm1	271.543	222.138	236.231	393.045	603.859	540.05	377.811	1.07332	0.182932	5.86729	4.43e-09	2.8e-06
ENSRNOG00000053726	SNORD116	25.6352	33.9633	43.1378	0	0	0	17.1227	-7.48895	1.28202	-5.84153	5.17e-09	3.15e-06
ENSRNOG00000058531	SNORD115	31.3319	27.5378	38.0023	0	0	0	16.1453	-7.4042	1.28022	-5.78356	7.31e-09	4.29e-06
ENSRNOG00000017579	Mylip	760.511	1082.23	731.288	473.696	425.691	445.495	653.153	-0.936708	0.164991	-5.67733	1.37e-08	7.75e-06
ENSRNOG00000057393	SNORD116	26.5847	25.7019	38.0023	0	0	0	15.0482	-7.30223	1.29099	-5.65629	1.55e-08	8.47e-06
ENSRNOG00000001859	Sdf2l1	1998.6	2422.41	2694.06	1579.33	1086.95	1051.01	1805.39	-0.936451	0.169196	-5.53472	3.12e-08	1.65e-05
ENSRNOG00000008996	Dpysl5	430.102	402.052	418.026	590.079	734.197	675.517	541.662	0.676841	0.128098	5.28378	1.27e-07	6.49e-05
ENSRNOG00000032745	Slc17a3	29.433	14.6868	16.4334	51.0449	102.835	165.47	63.3172	2.40046	0.45477	5.27841	1.3e-07	6.49e-05
ENSRNOG00000011796	C1r	52.2199	41.3067	73.9505	104.132	254.697	216.384	123.782	1.78196	0.341461	5.21865	1.8e-07	8.71e-05
ENSRNOG00000023708	Tmem176a	277.24	180.831	225.96	487.989	466.347	380.944	336.552	0.96438	0.185942	5.18645	2.14e-07	0.000101
ENSRNOG00000051822	SNORD116	18.989	18.3585	29.7856	0	0	0	11.1889	-6.87427	1.32973	-5.16966	2.35e-07	0.000107
ENSRNOG00000061669	SNORD116	16.1407	19.2764	28.7585	0	0	0	10.6959	-6.8094	1.33804	-5.0891	3.6e-07	0.00016
ENSRNOG00000060158	SNORD116	18.0396	16.5227	26.7044	0	0	0	10.2111	-6.74241	1.34078	-5.02872	4.94e-07	0.000214
ENSRNOG00000003614	Mgat5	697.848	538.823	649.121	920.849	1092.93	974.635	812.367	0.663879	0.132814	4.99858	5.78e-07	0.000243
ENSRNOG00000056644	SNORD116	18.0396	19.2764	20.5418	0	0	0	9.64298	-6.66163	1.33801	-4.97875	6.4e-07	0.000256
ENSRNOG00000058803	SNORD115	18.989	19.2764	19.5147	0	0	0	9.63004	-6.66001	1.33751	-4.9794	6.38e-07	0.000256
ENSRNOG00000009341	Hivep3	28.4836	29.3736	38.0023	72.4837	145.883	87.2807	66.9178	1.6699	0.345523	4.83297	1.35e-06	0.000526
ENSRNOG00000011921	Dusp4	1556.15	2348.97	1947.36	1255.7	1204.13	960.088	1545.4	-0.775787	0.161353	-4.80801	1.52e-06	0.00056
ENSRNOG00000012482	Ndrg4	505.109	512.203	763.128	324.645	319.268	338.213	460.428	-0.856785	0.178237	-4.80699	1.53e-06	0.00056
ENSRNOG00000058848	SNORD116	13.2923	15.6047	25.6773	0	0	0	9.09572	-6.57517	1.36746	-4.80831	1.52e-06	0.00056
ENSRNOG00000009031	Gucy2c	18371.9	21412.5	21462.1	15760.6	13849.3	12185.7	17173.7	-0.551316	0.115662	-4.76661	1.87e-06	0.000669
ENSRNOG00000016687	Ssc5d	105.389	134.935	126.332	234.806	278.612	200.018	180.016	0.95673	0.200895	4.76234	1.91e-06	0.000669
Rnor_G_Custom_012_Snrpn_U1_5	Snrpn_U1_5	18.0396	21.1123	12.3251	0	0	0	8.5795	-6.49559	1.36859	-4.7462	2.07e-06	0.00071
ENSRNOG00000000457	Tap1	374.084	616.846	443.703	280.747	249.914	219.111	364.068	-0.937588	0.200703	-4.67153	2.99e-06	0.00100262
ENSRNOG00000005018	Scn2a	794.692	639.794	689.178	956.581	1129.99	1088.28	883.087	0.579848	0.125229	4.63031	3.65e-06	0.00120001
ENSRNOG00000006995	Ano6	826.973	1375.97	1231.48	738.109	554.833	425.494	858.81	-0.999553	0.216984	-4.60657	4.09e-06	0.00131901
ENSRNOG00000005621	Gxylt2	142.418	148.704	98.6007	231.744	234.369	311.847	194.614	0.997123	0.216865	4.5979	4.27e-06	0.00134868
ENSRNOG00000051787	SNORD115	12.3429	16.5227	17.4605	0	0	0	7.72101	-6.34074	1.38029	-4.59376	4.35e-06	0.00134978
ENSRNOG00000011971	C1s	30.3825	15.6047	22.596	74.5255	50.2219	151.832	57.5271	2.01907	0.448364	4.5032	6.69e-06	0.002037
ENSRNOG00000002265	Casr	159.508	100.054	108.872	167.427	402.971	397.309	222.69	1.39263	0.310865	4.47985	7.47e-06	0.00222665
ENSRNOG00000020151	Cdh1	3711.41	2918.09	4026.19	4600.16	7094.45	6036.01	4731.05	0.734593	0.1641	4.47649	7.59e-06	0.00222665
ENSRNOG00000016388	Sphkap	5297.94	4962.31	4667.1	6152.95	7155.43	6681.52	5819.54	0.421101	0.0943944	4.46108	8.15e-06	0.00235104
ENSRNOG00000001337	Setd1b	127.227	131.263	150.982	202.138	286.983	252.75	191.89	0.85667	0.194277	4.40953	1.04e-05	0.00293511
ENSRNOG00000012040	Slc25a48	287.684	319.438	353.319	221.535	174.581	168.197	254.126	-0.76662	0.174104	-4.40323	1.07e-05	0.00297043
ENSRNOG00000004659	Creld2	5611.26	6254.75	6806.53	4943.18	3342.15	3655.79	5102.28	-0.644798	0.146738	-4.3942	1.11e-05	0.00304501
ENSRNOG00000054515	Fgd6	339.904	287.311	269.098	403.254	548.854	546.414	399.139	0.740668	0.168737	4.38947	1.14e-05	0.00306104
ENSRNOG00000019482	Gnao1	410.163	450.702	474.516	545.159	1098.9	920.084	649.921	0.940674	0.215124	4.37271	1.23e-05	0.00325244
ENSRNOG00000018294	Hspa5	59385.4	70664.7	72342.1	54201.5	40806.5	40088.2	56248.1	-0.58316	0.133774	-4.35929	1.3e-05	0.00340364
ENSRNOG00000061429	Rph3al	1045.35	848.164	966.492	1314.92	1677.65	1295.57	1191.36	0.583474	0.136525	4.27375	1.92e-05	0.00493541
ENSRNOG00000029598	Robo2	645.628	1230.94	877.135	469.613	567.986	322.757	685.676	-1.01951	0.239032	-4.26518	2e-05	0.00504984
ENSRNOG00000001803	Dnajb11	6138.21	6061.07	7082.82	5238.22	4217.45	4255.85	5498.93	-0.491735	0.115685	-4.25063	2.13e-05	0.00530772
ENSRNOG00000059927	AABR07044414.1	72.1584	148.704	90.384	37.7732	44.2431	32.7303	70.9988	-1.44697	0.340734	-4.24663	2.17e-05	0.00532266
ENSRNOG00000016112	Cd274	112.985	97.3002	136.603	170.49	345.575	239.113	183.678	1.12107	0.264429	4.23959	2.24e-05	0.00540138
ENSRNOG00000031249	Slco1a2	166.154	149.622	208.499	107.194	75.3329	81.8257	131.438	-0.984269	0.232318	-4.23673	2.27e-05	0.00540138
ENSRNOG00000013729	KIAA1549 RGD1306271	924.767	1011.55	958.275	1232.22	1463.61	1277.39	1144.64	0.455855	0.107944	4.22305	2.41e-05	0.00565796
ENSRNOG00000001449	Pom121	852.608	930.777	1101.04	1225.08	1525.79	1546.51	1196.97	0.575558	0.137366	4.18995	2.79e-05	0.00645789
ENSRNOG00000012747	Spock1	75.0067	150.54	110.926	55.1284	32.2855	39.0945	77.1635	-1.40801	0.337118	-4.1766	2.96e-05	0.00675344
ENSRNOG00000002028	Tmem50b	939.958	1318.14	1055.85	738.109	728.218	755.524	922.633	-0.576857	0.138466	-4.16605	3.1e-05	0.00697658
ENSRNOG00000049433	rno-mir-344a-1	10.444	16.5227	9.24381	0	0	0	6.03508	-5.98812	1.44221	-4.15205	3.3e-05	0.0073173
ENSRNOG00000000456	Psmb8	118.682	267.116	147.901	67.3792	88.4863	57.278	124.474	-1.33084	0.321331	-4.14166	3.45e-05	0.00735863
ENSRNOG00000016690	Idi1	4601.05	4927.43	3729.37	3357.73	2802.86	3117.56	3756	-0.514851	0.124247	-4.14376	3.42e-05	0.00735863
ENSRNOG00000017072	Slc16a14	140.519	128.51	167.416	237.869	380.252	230.021	214.098	0.956043	0.230529	4.14717	3.37e-05	0.00735863
ENSRNOG00000006426	Syt1	337.056	661.825	311.208	219.493	223.607	141.831	315.837	-1.16642	0.283433	-4.11532	3.87e-05	0.00768718
ENSRNOG00000010488	Zmiz1	496.564	709.557	739.505	930.037	1393.06	1004.64	878.894	0.773585	0.188049	4.11374	3.89e-05	0.00768718
ENSRNOG00000016807	Oat	2010.94	2143.36	2338.69	1768.19	1395.45	1328.3	1830.82	-0.531441	0.128898	-4.12295	3.74e-05	0.00768718
ENSRNOG00000018561	Pprc1	1317.84	1366.79	1319.81	1638.54	1756.57	1730.16	1521.62	0.355739	0.086466	4.1142	3.89e-05	0.00768718
ENSRNOG00000020952	Cgn	748.168	657.235	468.353	833.052	1145.54	1322.85	862.533	0.81684	0.198668	4.11159	3.93e-05	0.00768718
ENSRNOG00000049057	Znrf2	3829.14	3861.72	3890.62	4665.5	5394.08	4812.26	4408.89	0.360448	0.087389	4.12463	3.71e-05	0.00768718
ENSRNOG00000059154	SNORD116	11.3934	12.851	10.2709	0	0	0	5.75255	-5.91769	1.43901	-4.11234	3.92e-05	0.00768718
ENSRNOG00000006378	Mga	3931.68	3625.81	3941.97	4507.26	5481.37	5525.96	4502.34	0.432088	0.105197	4.10743	4e-05	0.00773494
ENSRNOG00000008666	Etl4	495.614	507.613	598.794	702.377	901.603	771.889	662.982	0.568066	0.138753	4.09407	4.24e-05	0.0078681
ENSRNOG00000010944	Hyou1	14472.5	16149.1	18002.8	13107.3	10820.4	9485.42	13672.9	-0.541284	0.132195	-4.0946	4.23e-05	0.0078681
ENSRNOG00000017593	Mtr	957.048	1033.58	980.871	1228.14	1364.36	1321.94	1147.66	0.397112	0.0970261	4.09283	4.26e-05	0.0078681
ENSRNOG00000047326	AABR07057443.1	1410.89	1818.41	1514.96	1203.64	1053.47	861.897	1310.54	-0.60588	0.147906	-4.0964	4.2e-05	0.0078681
ENSRNOG00000000368	Grik2	123.429	361.663	158.172	57.1702	104.031	54.5505	143.169	-1.58314	0.387612	-4.08435	4.42e-05	0.00798193
ENSRNOG00000046449	Npy	579.166	631.533	699.449	423.672	475.913	433.676	540.568	-0.519531	0.127147	-4.08607	4.39e-05	0.00798193
ENSRNOG00000009768	Npy-like LOC100912228	579.166	631.533	699.449	423.672	477.108	433.676	540.767	-0.51827	0.127344	-4.06985	4.7e-05	0.00840285
ENSRNOG00000054286	Rrm2	2728.73	2471.06	2766.98	2152.05	1904.85	2048.37	2345.34	-0.383356	0.0945626	-4.05399	5.04e-05	0.00880223
ENSRNOG00000058591	SNORD115	13.2923	6.42548	15.4064	0	0	0	5.85403	-5.93927	1.46479	-4.0547	5.02e-05	0.00880223
ENSRNOG00000028225	Tnni3k	207.93	78.9416	166.389	329.75	487.87	270.025	256.818	1.26209	0.311989	4.04529	5.23e-05	0.00885316
ENSRNOG00000052740	SNORD116	15.1912	11.933	7.18963	0	0	0	5.71899	-5.91048	1.46093	-4.04568	5.22e-05	0.00885316
ENSRNOG00000053691	Lama5	544.036	354.319	651.175	742.192	972.153	1094.65	726.42	0.859274	0.21216	4.05012	5.12e-05	0.00885316
ENSRNOG00000006228	Pdia4	12993.3	13606.4	16444.7	11547.4	8317.71	9465.41	12062.5	-0.553311	0.137125	-4.03509	5.46e-05	0.009072
ENSRNOG00000060933	SNORD115	7.59562	11.0151	15.4064	0	0	0	5.66951	-5.89368	1.46072	-4.03478	5.47e-05	0.009072
ENSRNOG00000012802	Tenm3	814.63	1055.61	818.591	1251.62	1241.2	1345.58	1087.87	0.513322	0.127926	4.01265	6e-05	0.00971047
ENSRNOG00000016352	Cbfa2t2	829.821	797.678	877.135	1011.71	1234.02	1211.93	993.716	0.465232	0.115933	4.01294	6e-05	0.00971047
ENSRNOG00000056562	Olfml1	186.093	69.7624	70.8692	277.684	264.263	265.479	189.025	1.30442	0.325152	4.01174	6.03e-05	0.00971047
ENSRNOG00000028274	Myrf	668.414	774.73	951.086	1075	1388.28	1181.93	1006.57	0.606337	0.153081	3.9609	7.47e-05	0.0119125
ENSRNOG00000018681	Nes	60.765	155.13	63.6796	39.815	23.9152	16.3651	59.9449	-1.80813	0.456822	-3.95807	7.56e-05	0.0119391
ENSRNOG00000017967	Asb13	257.302	247.84	247.529	333.833	418.516	374.58	313.267	0.58054	0.146922	3.95133	7.77e-05	0.0121631
ENSRNOG00000049361	Gas7	29.433	12.851	13.3522	55.1284	44.2431	94.5541	41.5936	1.80558	0.457695	3.94495	7.98e-05	0.0123739
ENSRNOG00000015321	Moxd1	358.893	234.071	270.125	424.693	552.441	457.315	382.923	0.731675	0.18558	3.94264	8.06e-05	0.0123771
ENSRNOG00000061106	U2	436.748	467.224	508.41	345.063	236.761	317.302	385.251	-0.64783	0.16488	-3.92911	8.53e-05	0.0129732
ENSRNOG00000003213	Helz	857.356	876.619	970.6	1118.9	1333.27	1211.93	1061.45	0.437716	0.11165	3.92045	8.84e-05	0.0132038
ENSRNOG00000004290	Grb10	44.6243	100.054	57.5171	19.397	25.111	22.7294	44.9054	-1.5932	0.406285	-3.9214	8.8e-05	0.0132038
ENSRNOG00000013057	Prc1	8208.97	8097.94	7402.24	6668.5	6063.7	5805.99	7041.22	-0.355048	0.0907125	-3.91399	9.08e-05	0.0134398
ENSRNOG00000010545	Mrap2	194.638	122.084	160.226	235.827	283.395	333.667	221.64	0.840285	0.215644	3.89663	9.75e-05	0.0141846
ENSRNOG00000057887	U2	433.9	459.881	503.274	337.917	261.872	331.849	388.115	-0.580896	0.149029	-3.89786	9.7e-05	0.0141846
ENSRNOG00000057989	Zp2	79.754	107.397	142.766	50.024	52.6135	21.8202	75.7291	-1.41659	0.364002	-3.89172	9.95e-05	0.0143482
ENSRNOG00000022893	Rimbp2	653.223	663.661	841.187	902.473	1118.04	1213.75	898.721	0.584535	0.150631	3.88056	0.000104	0.0148918
ENSRNOG00000013598	Melk	1968.21	2532.56	2037.75	1655.9	1567.64	1540.14	1883.7	-0.457148	0.118235	-3.86645	0.00011	0.0156441
ENSRNOG00000032297	Msmo1	3226.24	3918.63	2790.6	2436.88	2171.5	2403.86	2824.62	-0.502668	0.13064	-3.84772	0.000119	0.0167449
ENSRNOG00000022505	Slc17a4	595.307	444.276	599.821	724.837	828.662	891.9	680.8	0.577901	0.150429	3.8417	0.000122	0.0170162
ENSRNOG00000030714	Bsn	1363.41	1602.7	2045.96	2392.98	3132.89	2271.12	2134.84	0.637312	0.166263	3.83315	0.000127	0.0174704
ENSRNOG00000026186	Syde2	572.52	581.047	637.823	756.485	795.181	911.902	709.16	0.461149	0.120809	3.81718	0.000135	0.0184853
ENSRNOG00000007033	Sorcs2	4028.53	3930.56	4090.9	5247.41	4860.77	4764.98	4487.19	0.303714	0.0796694	3.81218	0.000138	0.0187073
ENSRNOG00000030515	Nfasc	2724.93	2722.57	2985.75	3475.13	4012.97	3440.32	3226.95	0.37361	0.0981165	3.80782	0.00014	0.018884
ENSRNOG00000042245	Dcaf7	3663.94	3490.87	3606.11	4153.01	4634.77	4778.62	4054.55	0.334305	0.0878999	3.80325	0.000143	0.0190799
ENSRNOG00000008639	Pabpc1	6801.88	7415.01	8762.11	9170.72	11938.5	11149.2	9206.23	0.489366	0.12909	3.79089	0.00015	0.0198933
ENSRNOG00000012067	Fam111a	7785.51	7014.79	7256.39	6197.87	5734.87	5845.99	6639.24	-0.310991	0.0820955	-3.78816	0.000152	0.0199523
ENSRNOG00000001104	Foxk1	390.225	521.382	502.247	618.664	699.52	824.621	592.776	0.600752	0.158878	3.78122	0.000156	0.0203535
ENSRNOG00000027839	Ptk2b	605.751	433.261	708.692	833.052	877.688	1167.38	770.971	0.721196	0.190836	3.77914	0.000157	0.0203627
ENSRNOG00000015160	Gem	255.403	324.946	344.075	206.221	202.084	144.559	246.215	-0.744886	0.197474	-3.77207	0.000162	0.0206894
ENSRNOG00000021021	Ffar2	203.183	369.006	201.31	105.152	153.057	127.284	193.165	-1.00821	0.267339	-3.77128	0.000162	0.0206894
ENSRNOG00000021433	Arhgef39	930.463	1050.11	844.268	755.464	626.579	598.237	800.853	-0.51302	0.136242	-3.76551	0.000166	0.0210104
ENSRNOG00000033262	Reep6	258.251	240.497	234.177	356.293	357.532	337.304	297.342	0.519028	0.138053	3.75963	0.00017	0.0212411
ENSRNOG00000058589	AABR07046778.1	735.826	788.498	843.241	944.33	1177.82	1138.29	938.001	0.461581	0.122795	3.75896	0.000171	0.0212411
ENSRNOG00000018784	Jph3	141.468	197.354	187.958	103.111	66.9626	107.283	134.023	-0.918026	0.244491	-3.75485	0.000173	0.0214301
ENSRNOG00000007584	Ehd4	496.564	591.144	481.705	370.586	387.426	298.209	437.606	-0.574599	0.15343	-3.74501	0.00018	0.021796
ENSRNOG00000008992	Grik3	29.433	239.579	18.4876	3.06269	4.78304	5.45505	50.1334	-4.43331	1.18307	-3.74728	0.000179	0.021796
ENSRNOG00000014751	Ret	275.341	199.19	298.883	140.884	136.317	172.743	203.893	-0.777024	0.207407	-3.74637	0.000179	0.021796
ENSRNOG00000028619	Hoxc8	106.339	214.795	139.684	56.1493	83.7032	72.734	112.234	-1.11991	0.299391	-3.74063	0.000184	0.0218583
Rnor_G_Custom_013_Snrpn_U1_6	Snrpn_U1_6	7.59562	13.7689	7.18963	0	0	0	4.75902	-5.64562	1.50925	-3.74069	0.000184	0.0218583
ENSRNOG00000013147	Cacna1d	1620.72	1505.4	1979.2	2204.12	2529.03	2290.21	2021.45	0.460269	0.123169	3.73689	0.000186	0.021869
ENSRNOG00000051533	SNORD116	8.54507	4.58963	17.4605	0	0	0	5.09921	-5.73822	1.53527	-3.73761	0.000186	0.021869
ENSRNOG00000008445	Dact1	298.128	214.795	239.312	350.168	420.908	390.036	318.891	0.625454	0.16751	3.73383	0.000189	0.0219795
ENSRNOG00000023720	Ntm	57.9166	67.9265	53.4087	28.5851	25.111	20.0018	42.1583	-1.28877	0.34563	-3.72876	0.000192	0.0222683
ENSRNOG00000009956	Wnk1	4654.22	4724.57	4973.17	5555.72	7337.19	6299.67	5590.76	0.419114	0.112588	3.72256	0.000197	0.022663
ENSRNOG00000049093	Hsp90b1 AABR07056495.1	2367.93	2552.75	2795.74	2173.49	1411	1602.87	2150.63	-0.57247	0.153963	-3.71822	0.000201	0.0228953
ENSRNOG00000008956	Cdkn2c	1521.97	2003.83	1404.03	1201.6	1162.28	892.809	1364.42	-0.599178	0.161369	-3.71309	0.000205	0.0232034
ENSRNOG00000029399	Bcam	446.243	388.283	388.24	524.741	564.399	632.785	490.782	0.494654	0.133338	3.70977	0.000207	0.023349
ENSRNOG00000003189	Cited1	821.276	831.641	829.889	927.996	1409.8	1393.76	1035.73	0.587602	0.158519	3.70682	0.00021	0.0234619
ENSRNOG00000010352	Dnajc3	3465.5	3352.27	4271.67	3020.83	2533.82	2443.86	3181.32	-0.471225	0.127241	-3.7034	0.000213	0.0236203
ENSRNOG00000003148	Timp2	122.479	177.16	157.145	89.839	82.5075	83.644	118.796	-0.835217	0.225879	-3.69762	0.000218	0.0240018
ENSRNOG00000016781	Ppib	4803.28	4730.07	5405.58	4166.28	3685.33	3878.54	4444.85	-0.348557	0.0943682	-3.69359	0.000221	0.0242234
ENSRNOG00000022953	Ccdc163	457.636	504.859	483.76	336.896	327.638	375.489	414.38	-0.473708	0.12872	-3.68015	0.000233	0.0251751
ENSRNOG00000036459	Pdia4 AABR07060522.1	846.912	914.254	1084.61	739.13	520.156	655.515	793.429	-0.569765	0.15495	-3.67709	0.000236	0.0251751
ENSRNOG00000050834	Fam102a	1254.23	1028.08	1297.22	1494.59	1675.26	1674.7	1404.01	0.436967	0.118836	3.67707	0.000236	0.0251751
ENSRNOG00000053379	SNORD116	10.444	6.42548	10.2709	0	0	0	4.52339	-5.56846	1.51245	-3.68176	0.000232	0.0251751
ENSRNOG00000023549	Samd5	61.7144	122.084	78.0589	39.815	38.2643	32.7303	62.1112	-1.24499	0.339589	-3.66617	0.000246	0.0261034
ENSRNOG00000018755	Acss2	1603.63	1987.31	1555.01	1306.75	1247.18	1261.02	1493.48	-0.43203	0.118075	-3.65896	0.000253	0.0266764
ENSRNOG00000020281	Kif22	4704.54	4328.94	4273.72	3799.78	3381.61	3408.49	3982.85	-0.329479	0.090261	-3.6503	0.000262	0.0274166
ENSRNOG00000055471	Ywhah	5041.59	5057.77	5133.4	4204.05	4360.94	4114.92	4652.11	-0.26486	0.0727422	-3.64107	0.000272	0.0281523
ENSRNOG00000058561	Srrm2	5672.03	6133.58	7462.84	8103.88	10604	8456.23	7738.76	0.495392	0.136088	3.64023	0.000272	0.0281523
ENSRNOG00000031053	Mt-nd4l	1582.74	1720.19	1919.63	2080.59	2509.9	2373.85	2031.15	0.415217	0.114173	3.63673	0.000276	0.0283592
ENSRNOG00000021269	Chgb	23243.5	9354.58	12274.8	41825.1	41728.5	41745.7	28362	1.48146	0.407747	3.63329	0.00028	0.0285616
ENSRNOG00000001726	Tmem44	353.196	332.289	382.078	254.203	255.893	180.926	293.098	-0.631015	0.17449	-3.61633	0.000299	0.0299407
ENSRNOG00000029191	Gbp7	815.58	726.997	479.651	1078.07	929.106	1224.66	875.677	0.676413	0.187021	3.61677	0.000298	0.0299407
ENSRNOG00000050282	Srcap	932.362	1164.85	1308.51	1497.66	2126.06	1541.05	1428.42	0.600229	0.165894	3.61814	0.000297	0.0299407
ENSRNOG00000047746	AABR07000398.1	12069.4	16097.7	20813	22092.2	26025.7	26518.8	20602.8	0.607722	0.168202	3.61305	0.000303	0.0301387
ENSRNOG00000057044	Garnl3	114.884	62.419	95.5194	166.406	184.147	156.378	129.959	0.893791	0.247675	3.60873	0.000308	0.0304606
ENSRNOG00000006729	Slc24a4	22.7869	38.5529	44.1649	9.18807	8.37032	11.8193	22.4804	-1.8325	0.508548	-3.6034	0.000314	0.0306053
ENSRNOG00000007459	Pcnx1	1641.6	1554.05	1681.35	1898.87	2417.83	2129.29	1887.16	0.401967	0.111544	3.60366	0.000314	0.0306053
ENSRNOG00000009433	Mcub	243.06	283.639	324.561	188.866	193.713	170.925	234.127	-0.622043	0.172653	-3.60285	0.000315	0.0306053
ENSRNOG00000005619	Misp3	695.949	872.948	795.995	600.288	593.097	510.047	678.054	-0.474728	0.132158	-3.59212	0.000328	0.0315997
ENSRNOG00000005726	Pclo	4565.92	5021.97	5908.85	6239.72	8817.54	7053.37	6267.9	0.512678	0.142749	3.59147	0.000329	0.0315997
ENSRNOG00000008030	Shc2	3463.6	3225.59	2930.29	3899.83	4033.3	4210.39	3627.17	0.336089	0.0937009	3.58683	0.000335	0.031756
ENSRNOG00000033321	Hmgb2l1	1400.44	1452.16	1214.02	1096.44	1003.24	999.183	1194.25	-0.392455	0.109452	-3.58564	0.000336	0.031756
ENSRNOG00000050535	RragB LOC108348096	4635.23	4943.95	4400.06	5328.06	6220.35	6510.6	5339.71	0.369384	0.102994	3.58646	0.000335	0.031756
ENSRNOG00000018288	Ncoa6	1429.88	1324.57	1715.24	1857.01	2350.87	2002	1779.93	0.474274	0.132445	3.5809	0.000342	0.0321529
ENSRNOG00000015921	Esco2	1838.14	1700.92	1677.24	1384.34	1422.96	1384.67	1568.04	-0.315752	0.0885009	-3.56778	0.00036	0.0336141
ENSRNOG00000024905	Drc1	69.31	68.8445	77.0318	103.111	167.406	130.921	102.771	0.896728	0.251484	3.56575	0.000363	0.033685
ENSRNOG00000003160	RragB	4658.01	4964.14	4416.49	5344.4	6227.52	6526.96	5356.25	0.366449	0.10283	3.56363	0.000366	0.0337669
ENSRNOG00000051204	Dop1b	491.816	559.017	545.385	721.774	1089.34	679.153	681.081	0.639767	0.179619	3.5618	0.000368	0.0338136
ENSRNOG00000021763	Ffar4	30.3825	22.0302	15.4064	37.7732	69.3541	85.4624	43.4015	1.5038	0.422415	3.56001	0.000371	0.0338558
ENSRNOG00000004778	Cnga1	218.374	142.279	235.204	309.332	301.332	389.127	265.941	0.75001	0.211019	3.55424	0.000379	0.0340402
ENSRNOG00000013481	Cdh11	32.2814	14.6868	24.6502	60.2329	70.5499	51.8229	42.3707	1.34913	0.379498	3.55504	0.000378	0.0340402
ENSRNOG00000031475	Col16a1	225.02	324.946	474.516	188.866	186.539	73.6431	245.588	-1.19327	0.335468	-3.55703	0.000375	0.0340402
ENSRNOG00000060753	Esyt1	1623.56	2401.29	1773.79	1447.63	1341.64	1177.38	1627.55	-0.54831	0.154348	-3.55242	0.000382	0.03409
ENSRNOG00000054165	Dpysl5 LOC103692570	151.912	120.248	141.738	188.866	253.501	224.566	180.139	0.687121	0.193611	3.54897	0.000387	0.0343528
ENSRNOG00000027410	Ccdc125	6.64617	5.50756	8.21672	6.12538	141.1	301.846	78.2402	4.46406	1.25887	3.54609	0.000391	0.0345438
ENSRNOG00000006770	Brd4	541.188	567.278	707.665	747.297	1152.71	884.627	766.795	0.616027	0.174046	3.53945	0.000401	0.0352356
ENSRNOG00000025551	Rgs22	847.861	644.384	772.372	915.745	1164.67	1137.38	913.735	0.506831	0.14331	3.5366	0.000405	0.0354284
ENSRNOG00000018194	Srrm1	686.454	639.794	751.83	856.533	988.894	913.72	806.204	0.408859	0.115669	3.53473	0.000408	0.035491
ENSRNOG00000015473	Phactr2	157.609	87.203	139.684	187.845	248.718	259.115	180.029	0.85694	0.243789	3.51509	0.00044	0.0380216
ENSRNOG00000016099	Id4	1090.92	2651.89	1639.24	757.506	709.086	732.795	1263.57	-1.29107	0.367833	-3.50995	0.000448	0.0385604
ENSRNOG00000016295	Lyzl1	47.4726	252.43	78.0589	37.7732	46.6347	20.911	80.5467	-1.85136	0.528223	-3.50489	0.000457	0.0389372
ENSRNOG00000020310	Grik5	485.17	525.054	515.599	603.35	822.683	717.339	611.533	0.489044	0.139544	3.50459	0.000457	0.0389372
ENSRNOG00000016885	Klf6	656.072	775.648	671.717	564.556	503.415	442.768	602.363	-0.478789	0.136722	-3.50191	0.000462	0.0391287
ENSRNOG00000004281	Cobl	450.04	496.598	429.324	594.162	662.451	596.418	538.166	0.427516	0.122151	3.49989	0.000465	0.0392237
ENSRNOG00000001424	Cux1	2705.94	2782.23	3065.87	3307.71	3688.92	4109.47	3276.69	0.377008	0.107899	3.49409	0.000476	0.0398826
ENSRNOG00000001352	Hectd4	1784.97	1844.11	2238.03	2315.39	2896.13	2757.53	2306.03	0.441853	0.126518	3.49241	0.000479	0.0399306
ENSRNOG00000061230	L1cam	215.526	301.08	264.989	185.803	162.623	135.467	210.915	-0.693964	0.198818	-3.49046	0.000482	0.0400198
ENSRNOG00000008450	Rrm2 LOC100359539	3818.7	3344.92	3798.18	3034.11	2813.62	2942.09	3291.94	-0.318253	0.0912864	-3.48632	0.00049	0.0400377
ENSRNOG00000010975	Adnp	3293.65	3138.39	4009.76	4036.63	5464.63	5048.65	4165.28	0.478662	0.137196	3.48889	0.000485	0.0400377
Rnor_G_CustomTg_mINS2mcherry	mINS2mcherry	34168.9	38160	47714.5	25332.5	16273.1	13026.7	29112.6	-1.13573	0.325669	-3.48738	0.000488	0.0400377
ENSRNOG00000048980	Gng2	466.181	379.103	656.311	356.293	275.025	174.561	384.579	-0.898809	0.258267	-3.48015	0.000501	0.0405666
ENSRNOG00000056228	Atp10a	244.959	221.22	184.876	162.323	101.64	75.4615	165.08	-0.941822	0.270595	-3.48056	0.0005	0.0405666
ENSRNOG00000019100	Kif2c	2891.08	3399.08	2803.96	2566.54	2062.69	2188.38	2651.95	-0.415576	0.119671	-3.47265	0.000515	0.0415139
ENSRNOG00000001288	Gpr146	96.8441	84.4492	116.061	132.717	174.581	283.662	148.052	0.995251	0.286887	3.46914	0.000522	0.0418546
ENSRNOG00000001004	Ncor2	806.085	1222.68	1165.75	1327.17	1946.7	1634.7	1350.51	0.619331	0.178652	3.46669	0.000527	0.0420325
ENSRNOG00000023412	Tmem241	114.884	88.1209	89.3569	178.657	161.428	146.377	129.804	0.733089	0.212111	3.45616	0.000548	0.0434988
ENSRNOG00000005007	Scn3a	4752.96	4384.93	4571.58	5166.76	5892.71	6312.4	5180.22	0.341682	0.0989708	3.45235	0.000556	0.0437518
ENSRNOG00000016684	Wnk2	430.102	593.898	524.843	677.876	949.434	704.61	646.794	0.588709	0.170541	3.452	0.000556	0.0437518
ENSRNOG00000022325	Smc2	12474.9	15025.5	11834.1	10485.6	9581.63	10331.9	11622.3	-0.371754	0.107836	-3.4474	0.000566	0.044291
ENSRNOG00000057005	SNORD116	8.54507	6.42548	8.21672	0	0	0	3.86455	-5.34205	1.55389	-3.43787	0.000586	0.0456629
ENSRNOG00000029707	Mt-nd4	6986.07	7298.43	9706	9488.22	13625.7	11677.4	9796.98	0.536261	0.156127	3.43478	0.000593	0.0457536
ENSRNOG00000042944	Cenpw	1352.97	1194.22	1210.94	1050.5	906.386	944.632	1109.94	-0.372786	0.108515	-3.43535	0.000592	0.0457536
ENSRNOG00000009411	Chn2	269.644	324.946	369.753	237.869	206.867	160.015	261.516	-0.674899	0.19671	-3.43094	0.000601	0.0459738
ENSRNOG00000020836	Rorc	418.709	212.041	183.849	482.884	454.389	591.873	390.624	0.908643	0.264793	3.43152	0.0006	0.0459738
ENSRNOG00000020372	Hdac4	231.666	268.034	262.935	357.314	365.903	341.85	304.617	0.481062	0.140736	3.41818	0.00063	0.0479603
ENSRNOG00000021589	Nexmif	1590.33	1659.61	1731.67	1291.43	1422.96	1248.3	1490.72	-0.331028	0.0968857	-3.41669	0.000634	0.0480019
ENSRNOG00000047007	AABR07054909.1	151.912	168.898	132.495	217.451	212.845	330.03	202.272	0.748454	0.219349	3.41217	0.000644	0.0485818
ENSRNOG00000001684	Ripply3	1971.06	2067.17	2273.98	1788.61	1261.53	1535.6	1816.32	-0.46014	0.134953	-3.40963	0.000651	0.0488113
ENSRNOG00000024428	Kif20a	5355.86	4979.75	4895.11	4459.28	3659.03	3890.36	4539.9	-0.342744	0.100562	-3.4083	0.000654	0.0488285
ENSRNOG00000002414	Tfcp2l1	523.148	436.015	628.579	698.294	953.021	726.43	660.915	0.582176	0.17118	3.40096	0.000671	0.0493164
ENSRNOG00000003686	Tbl1x	2402.11	2141.52	2541.02	2837.07	3254.86	2942.09	2686.45	0.350556	0.103107	3.39993	0.000674	0.0493164
ENSRNOG00000011203	Farp1	182.295	203.78	221.852	271.559	294.157	318.211	248.642	0.541793	0.159451	3.39786	0.000679	0.0493164
ENSRNOG00000011885	Rhpn2	1113.71	1197.89	1345.49	942.288	912.365	972.817	1080.76	-0.370242	0.10876	-3.40421	0.000664	0.0493164
ENSRNOG00000013663	Tmem86a	546.885	309.341	464.245	577.828	872.905	725.521	582.787	0.720518	0.212073	3.39749	0.00068	0.0493164
ENSRNOG00000018019	Hspa12a	377.882	340.551	236.231	487.989	413.733	820.984	446.228	0.852694	0.251012	3.39702	0.000681	0.0493164
ENSRNOG00000032112	AY172581.14	742.472	842.656	911.029	1016.81	1092.93	1336.49	990.397	0.466437	0.137188	3.39998	0.000674	0.0493164
ENSRNOG00000061121	Wdfy3	1756.49	2047.89	2310.95	2542.03	3418.68	2621.15	2449.53	0.48853	0.143964	3.39342	0.00069	0.0497499
ENSRNOG00000001323	Zfp157	1428.93	1434.72	1335.22	1666.1	1769.73	2304.76	1656.57	0.451795	0.133307	3.38914	0.000701	0.0503124
ENSRNOG00000020532	Kcnq1	195.587	385.529	269.098	169.469	166.211	147.286	222.197	-0.817595	0.241481	-3.38575	0.00071	0.050475
ENSRNOG00000026196	Lrrd1	6.64617	7.34341	8.21672	9.18807	46.6347	49.0954	21.1874	2.24116	0.662147	3.38468	0.000713	0.050475
ENSRNOG00000057955	U2	640.88	885.799	627.552	548.222	453.193	467.316	603.827	-0.55283	0.163295	-3.38547	0.000711	0.050475
ENSRNOG00000000455	Tap2	169.952	356.155	154.064	106.173	129.142	93.645	168.189	-1.0522	0.311183	-3.38129	0.000721	0.0506653
ENSRNOG00000017893	Baiap3	5191.61	5308.37	6096.81	6721.59	7750.92	6680.61	6291.65	0.349865	0.10344	3.38231	0.000719	0.0506653
ENSRNOG00000007234	Cyp51	4916.26	5396.49	4652.72	3965.16	3595.65	4254.03	4463.39	-0.34074	0.100895	-3.37716	0.000732	0.0512132
ENSRNOG00000005180	Vstm2a	76.9056	119.33	85.2485	56.1493	41.8516	42.7312	70.3695	-1.00037	0.296544	-3.37343	0.000742	0.0516933
ENSRNOG00000010274	Smc4	4977.98	5007.29	4679.42	4156.07	4112.22	4027.64	4493.44	-0.254335	0.0754223	-3.37215	0.000746	0.0517144
ENSRNOG00000025001	Pcolce	22.7869	2.75378	12.3251	96.9852	49.0262	24.5477	34.7375	2.17273	0.648063	3.35266	0.0008	0.0550328
ENSRNOG00000037613	Kdm6b	196.537	208.369	282.45	329.75	446.019	317.302	296.738	0.668227	0.199284	3.35314	0.000799	0.0550328
ENSRNOG00000004304	Syap1	1328.28	1364.04	1391.71	1132.17	1126.41	1034.64	1229.54	-0.311161	0.0928978	-3.3495	0.00081	0.055432
ENSRNOG00000009760	Palm	621.891	634.287	643.986	774.861	838.228	797.346	718.433	0.342627	0.10237	3.34693	0.000817	0.0557164
ENSRNOG00000029682	Clic1	2508.45	2590.39	2685.84	2203.1	2170.31	1991.09	2358.2	-0.290947	0.0870249	-3.34326	0.000828	0.0559942
ENSRNOG00000037483	Ep400	3359.16	3678.13	3955.33	4123.4	4995.89	5367.77	4246.61	0.39837	0.119117	3.34436	0.000825	0.0559942
ENSRNOG00000056637	Abhd16a	3156.93	4634.61	3089.49	2826.86	2469.25	2006.55	3030.61	-0.575651	0.172266	-3.34165	0.000833	0.0560898
ENSRNOG00000005509	Pak7	67.4111	97.3002	54.4358	28.5851	35.8728	35.4578	53.1771	-1.13661	0.340441	-3.33862	0.000842	0.0562542
ENSRNOG00000059408	Prr12	121.53	150.54	177.687	205.2	324.051	230.93	201.656	0.755296	0.226234	3.33857	0.000842	0.0562542
ENSRNOG00000014080	Kif23	2884.44	2878.62	2704.33	2451.17	2234.88	1982.91	2522.72	-0.344906	0.103382	-3.33621	0.000849	0.056503
ENSRNOG00000007587	Tcp11l2	303.825	246.004	261.908	375.69	368.294	386.399	323.687	0.478379	0.143517	3.33325	0.000858	0.056878
ENSRNOG00000010217	Prrc2b	1850.48	2138.77	2223.65	2551.22	3186.7	2532.96	2413.96	0.412297	0.123746	3.33179	0.000863	0.0569479
ENSRNOG00000022066	Fam117b	450.99	463.553	452.947	531.887	672.017	645.514	536.151	0.434805	0.130788	3.32451	0.000886	0.0579896
ENSRNOG00000026963	Hsp90b1	75710.3	67011.4	93290.6	64969.9	52119.6	56287.9	68231.6	-0.444928	0.133816	-3.32492	0.000884	0.0579896
ENSRNOG00000022863	Lingo4	443.394	216.631	185.903	507.386	469.934	603.692	404.49	0.902251	0.27188	3.31857	0.000905	0.0588464
ENSRNOG00000047401	Gfy	250.655	132.181	311.208	385.899	414.929	438.222	322.183	0.838082	0.252571	3.3182	0.000906	0.0588464
ENSRNOG00000025589	Jph4	121.53	62.419	92.4381	172.532	159.036	162.742	128.45	0.840168	0.253606	3.31289	0.000923	0.059739
ENSRNOG00000000977	Pnpla6	1323.54	1334.66	1442.04	1592.6	1726.68	1764.71	1530.7	0.31059	0.0940966	3.30076	0.000964	0.060281
ENSRNOG00000006137	Arid1a	700.696	768.304	858.648	919.828	1245.98	1047.37	923.471	0.464517	0.140583	3.30422	0.000952	0.060281
ENSRNOG00000009722	Chd3	6866.44	6717.38	6467.59	7568.93	8232.81	8145.29	7333.07	0.256055	0.0774484	3.30613	0.000946	0.060281
ENSRNOG00000011800	F3	1016.86	1130.88	1100.01	908.598	753.329	551.869	910.26	-0.55395	0.167413	-3.30889	0.000937	0.060281
ENSRNOG00000013515	Ptpru	54.1188	166.145	62.6525	31.6478	40.6559	32.7303	64.6583	-1.43484	0.434576	-3.30169	0.000961	0.060281
ENSRNOG00000014268	Abca2	2434.4	3024.57	2702.28	3246.45	4274.84	3461.23	3190.63	0.427906	0.1296	3.30174	0.000961	0.060281
ENSRNOG00000019207	Shank1	207.93	213.877	298.883	356.293	399.384	332.758	301.521	0.595112	0.180233	3.3019	0.00096	0.060281
ENSRNOG00000028243	Derl3 LOC103694875	129.126	149.622	143.793	98.0061	51.4177	82.7349	109.116	-0.856299	0.259521	-3.29954	0.000968	0.060281
ENSRNOG00000037514	Qser1	1351.07	1466.85	1518.04	1640.58	2072.25	1925.63	1662.4	0.378663	0.114596	3.30432	0.000952	0.060281
ENSRNOG00000055498	Derl3	129.126	149.622	143.793	98.0061	51.4177	82.7349	109.116	-0.856299	0.259521	-3.29954	0.000968	0.060281
ENSRNOG00000024923	Nnat	7963.06	5684.72	9111.32	8288.66	14469.9	13436.7	9825.72	0.669378	0.202996	3.29749	0.000976	0.0604945
ENSRNOG00000008431	Gabbr2	950.402	1014.31	849.404	1187.3	1375.12	1139.2	1085.96	0.393905	0.119662	3.29181	0.000995	0.0612509
ENSRNOG00000025423	Map3k13	444.344	418.574	419.053	553.326	528.526	600.055	493.98	0.393161	0.119463	3.29107	0.000998	0.0612509
ENSRNOG00000059984	Dll1	65.5122	196.436	92.4381	57.1702	51.4177	27.2752	81.7083	-1.38983	0.422335	-3.29083	0.000999	0.0612509
ENSRNOG00000003769	Tmem163	700.696	654.481	951.086	609.476	438.844	491.863	641.074	-0.580971	0.176787	-3.28629	0.00101518	0.0620164
ENSRNOG00000006526	Sema3c	1569.44	1710.1	1580.69	1162.8	1430.13	1143.74	1432.82	-0.380753	0.116172	-3.2775	0.00104729	0.0630669
ENSRNOG00000009360	Sh3bp1	385.478	317.602	381.051	456.341	557.224	490.045	431.29	0.471167	0.143677	3.27936	0.00104044	0.0630669
ENSRNOG00000009598	Ncaph2	4556.42	4371.16	4611.64	3938.62	3767.84	3580.33	4137.67	-0.262604	0.0801763	-3.27533	0.0010554	0.0630669
ENSRNOG00000011474	Ppp1r3b	584.863	578.293	467.326	689.106	706.694	966.452	665.456	0.535672	0.163504	3.27621	0.0010521	0.0630669
ENSRNOG00000013167	Hmgb2	7334.52	7516.9	6481.97	6140.7	5561.48	5517.78	6425.56	-0.309109	0.0943332	-3.27678	0.00104999	0.0630669
ENSRNOG00000027906	Ankrd11	1803.01	1733.04	2136.35	2318.46	2723.94	2351.12	2177.65	0.382161	0.116566	3.27848	0.00104367	0.0630669
ENSRNOG00000001479	Gtf2i	6074.6	6045.46	6629.87	7193.24	7827.45	10063.7	7305.71	0.420104	0.128342	3.27332	0.00106292	0.0630857
ENSRNOG00000027317	Ylpm1	589.61	632.451	721.018	776.903	1031.94	866.443	769.728	0.460675	0.140742	3.27319	0.00106339	0.0630857
ENSRNOG00000011861	Aadat	153.811	80.7775	131.468	196.012	198.496	243.659	167.371	0.804834	0.246105	3.27029	0.00107437	0.0632801
ENSRNOG00000053599	Pogz	1010.22	987.688	1084.61	1207.72	1531.77	1292.85	1185.81	0.386743	0.118246	3.27067	0.00107292	0.0632801
ENSRNOG00000027540	Fam102b	242.11	386.447	345.102	168.448	239.152	194.563	262.637	-0.695896	0.213061	-3.26619	0.00109006	0.0639751
ENSRNOG00000059900	Bst2	174.699	141.361	177.687	228.681	253.501	245.477	203.568	0.560294	0.171676	3.26367	0.00109979	0.0643161
ENSRNOG00000013305	Atp2c1	4827.97	4311.5	4182.31	5123.88	5611.7	5766.89	4970.71	0.308862	0.0946684	3.26257	0.00110406	0.0643372
ENSRNOG00000013780	Nf1	2718.28	2507.77	3225.06	3357.73	4205.49	3664.88	3279.87	0.409849	0.125686	3.26089	0.00111063	0.064491
ENSRNOG00000012417	Iapp	210391	194173	246567	181227	150687	97751.7	180133	-0.599738	0.184537	-3.24995	0.00115424	0.0662166
ENSRNOG00000017172	Mvb12b	140.519	146.868	170.497	213.368	267.85	212.747	191.975	0.597939	0.184015	3.24941	0.00115646	0.0662166
ENSRNOG00000048411	Uhrf1	3193.01	3433.04	3088.46	2805.43	2619.91	2494.77	2939.1	-0.294908	0.0907161	-3.25089	0.00115044	0.0662166
ENSRNOG00000056678	Nckap5l	88.2991	81.6954	108.872	135.779	180.56	145.468	123.446	0.726769	0.223591	3.25044	0.00115228	0.0662166
ENSRNOG00000058739	Snn	425.355	471.814	488.895	353.23	310.898	359.124	401.553	-0.435299	0.134007	-3.24832	0.00116088	0.0662384
ENSRNOG00000002104	Scaf4	387.377	435.097	427.27	516.574	632.557	538.231	489.518	0.431388	0.132981	3.24399	0.0011787	0.0670227
ENSRNOG00000010170	Tubb4b	13490.8	14634.5	12848.9	11947.6	10676.9	10935.5	12422.4	-0.287971	0.0889118	-3.23884	0.00120018	0.0680088
ENSRNOG00000005390	Nup210	3188.26	3390.82	3289.77	3840.62	4777.06	3923.09	3734.94	0.345207	0.106622	3.23767	0.00120511	0.0680534
ENSRNOG00000014204	Pacsin3	236.414	355.237	247.529	211.326	138.708	156.378	224.265	-0.727864	0.225566	-3.22683	0.00125168	0.0702909
ENSRNOG00000050206	Shank2	1272.27	1183.21	1587.88	1845.78	2093.78	1613.78	1599.45	0.457565	0.141816	3.22647	0.00125328	0.0702909
ENSRNOG00000012502	Stk17b	762.41	656.317	831.943	606.413	556.029	497.318	651.738	-0.43956	0.136466	-3.22102	0.00127736	0.0711556
ENSRNOG00000029740	Slc35g1	2295.78	2685.85	2103.48	2596.14	3418.68	4637.7	2956.27	0.588455	0.182678	3.22126	0.00127628	0.0711556
ENSRNOG00000030880	Hs6st2	313.319	473.65	406.728	266.454	294.157	230.93	330.873	-0.595356	0.18505	-3.21727	0.00129417	0.0718484
ENSRNOG00000030644	Mt-nd1	6358.48	7009.28	7117.74	7920.12	8158.67	8767.17	7555.24	0.278539	0.0866171	3.21575	0.00130105	0.0719873
ENSRNOG00000004099	R3hdm1	1076.68	1079.48	1242.78	1303.69	1670.48	1497.41	1311.75	0.395437	0.12305	3.21363	0.0013107	0.0722774
ENSRNOG00000028834	Polr2a	1301.7	1466.85	1840.55	1789.63	2996.58	2173.84	1928.19	0.594338	0.185166	3.20975	0.00132848	0.0727615
ENSRNOG00000036852	Pcbp2	3055.34	3127.37	3569.14	3676.25	4690.97	4248.57	3727.94	0.371392	0.115704	3.20983	0.00132813	0.0727615
ENSRNOG00000039469	Pcdhb19	118.682	110.151	108.872	152.114	170.994	203.655	144.078	0.643395	0.200508	3.20883	0.00133276	0.0727615
ENSRNOG00000053959	U3	5120.4	4904.48	5452.82	6276.48	5902.27	6467.87	5687.39	0.269036	0.0839317	3.20541	0.00134869	0.0733872
ENSRNOG00000047045	Sdhaf1 LOC108348111	1390.95	1830.34	1319.81	1171.99	1095.32	1082.83	1315.21	-0.43922	0.137067	-3.20442	0.00135334	0.0733976
ENSRNOG00000060367	Rfx7	397.821	428.671	451.92	474.717	674.409	682.79	518.388	0.519067	0.162161	3.20093	0.00136984	0.0740478
ENSRNOG00000014205	Klf2	51.2704	127.592	74.9776	33.6896	44.2431	31.8211	60.5989	-1.21701	0.381331	-3.19147	0.0014155	0.0755224
ENSRNOG00000030920	Rtn4r	42.7254	36.717	45.192	63.2956	92.0736	83.644	60.6079	0.939002	0.294185	3.19187	0.00141354	0.0755224
ENSRNOG00000031033	Mt-nd2	4762.45	5019.22	5996.15	6159.07	7578.73	6785.17	6050.13	0.379315	0.118831	3.19206	0.00141262	0.0755224
ENSRNOG00000058438	AABR07030184.3	5127.04	4910.9	5456.93	6279.54	5902.27	6471.5	5691.37	0.267954	0.0839198	3.19298	0.00140814	0.0755224
ENSRNOG00000015986	Rassf8	2595.8	2320.52	2906.67	3303.62	3327.8	3196.66	2941.84	0.329381	0.10334	3.18737	0.00143575	0.0763551
ENSRNOG00000051952	Tes	1357.72	1352.11	1438.95	1186.28	1115.64	1056.46	1251.19	-0.305084	0.0958075	-3.18434	0.00145085	0.0769088
ENSRNOG00000029134	Adgrl1	2281.53	2582.13	2696.11	3194.39	3587.28	2902.99	2874.07	0.356951	0.112195	3.18152	0.00146507	0.077413
ENSRNOG00000014201	Manf	5043.49	5337.74	6134.81	4880.91	3883.83	3665.79	4824.43	-0.409927	0.128932	-3.1794	0.00147578	0.0777291
ENSRNOG00000015420	Stxbp1	2281.53	1956.1	2392.09	2695.17	3134.09	2679.34	2523.05	0.359755	0.113238	3.17698	0.0014882	0.0781327
ENSRNOG00000052552	SNORD116	3.79781	7.34341	9.24381	0	0	0	3.39751	-5.15519	1.62563	-3.1712	0.00151811	0.0794496
ENSRNOG00000001851	Far2	101.591	78.0237	87.3027	64.3165	28.6983	28.1844	64.6862	-1.13721	0.359231	-3.16568	0.0015472	0.0802879
ENSRNOG00000005841	Erp44	3751.29	5100.92	4165.88	3598.66	3169.96	3057.55	3807.38	-0.405918	0.128237	-3.16538	0.00154879	0.0802879
ENSRNOG00000033556	Spen	437.698	484.665	548.466	577.828	900.408	679.153	604.703	0.551531	0.17419	3.16626	0.00154414	0.0802879
ENSRNOG00000001094	Zfp316	275.341	254.266	313.263	378.753	376.665	391.854	331.69	0.446687	0.141364	3.15983	0.00157862	0.0815771
ENSRNOG00000012295	Pla2g6	1285.56	1141.9	1320.84	1536.45	1518.62	1582.87	1397.71	0.307909	0.0976027	3.15472	0.00160652	0.0824999
ENSRNOG00000052445	Kdm7a	1481.15	1507.23	1429.71	1647.73	2148.78	1893.81	1684.74	0.364369	0.11548	3.15527	0.00160351	0.0824999
ENSRNOG00000053047	Top2a	31487.6	28322.6	28879.7	25978.8	24394.7	23877.6	27156.9	-0.256366	0.0813708	-3.15059	0.00162944	0.0833816
ENSRNOG00000054757	Adcy6	3149.33	2866.68	3251.77	3599.68	3801.32	3802.17	3411.83	0.273767	0.0869157	3.1498	0.00163384	0.0833816
ENSRNOG00000054212	Pde1a	112.035	150.54	152.009	87.7972	69.3541	90.0083	110.291	-0.740685	0.235302	-3.14781	0.00164499	0.0836906
ENSRNOG00000001706	Kalrn	2788.54	2357.23	2648.87	3361.81	3712.84	2945.73	2969.17	0.361973	0.115052	3.14617	0.00165426	0.0837093
ENSRNOG00000012616	Ppt1	1193.46	1321.81	1107.2	955.56	963.783	962.816	1084.11	-0.330327	0.105001	-3.14594	0.00165554	0.0837093
ENSRNOG00000017940	Rere	680.757	724.244	868.919	884.097	1176.63	1050.1	897.457	0.451964	0.144028	3.13802	0.00170092	0.0857398
ENSRNOG00000004889	Vangl2	112.035	121.166	106.817	160.281	216.433	159.106	145.973	0.650831	0.207479	3.13686	0.0017077	0.0858187
ENSRNOG00000002496	Stxbp5l	376.933	430.507	471.435	492.072	639.732	656.424	511.184	0.484106	0.155031	3.12265	0.00179233	0.0889829
ENSRNOG00000012613	F13b	182.295	104.644	194.12	188.866	326.443	375.489	228.643	0.890611	0.285084	3.12403	0.00178393	0.0889829
ENSRNOG00000014573	Ckmt1	1557.1	1520.09	1636.16	1384.34	1061.84	1206.47	1394.33	-0.366849	0.117454	-3.12334	0.0017881	0.0889829
ENSRNOG00000033195	A1cf	3473.1	2940.12	4186.42	4616.5	5239.82	4369.49	4137.57	0.42449	0.135915	3.1232	0.00178896	0.0889829
ENSRNOG00000008945	Nans	4347.54	5347.84	4410.33	3946.79	3474.88	3713.98	4206.89	-0.341035	0.109285	-3.1206	0.00180482	0.0892059
ENSRNOG00000018666	Gpsm1	836.468	834.395	757.993	1072.96	1067.81	937.359	917.832	0.340447	0.109113	3.12014	0.00180768	0.0892059
ENSRNOG00000018730	Nectin2	485.17	471.814	573.116	670.729	687.562	640.059	588.075	0.385523	0.123685	3.11699	0.00182711	0.0898948
ENSRNOG00000053258	Faim2	60.765	17.4406	44.1649	104.132	49.0262	210.019	80.9246	1.57509	0.505864	3.11366	0.00184781	0.0906419
ENSRNOG00000042213	Zscan25	138.62	118.412	145.847	180.699	199.692	221.839	167.518	0.582663	0.187305	3.11078	0.00186597	0.0912601
ENSRNOG00000004563	Sec24a	1711.86	1715.6	2044.94	2158.18	2500.34	2283.85	2069.13	0.34322	0.110426	3.10814	0.00188272	0.0912646
ENSRNOG00000013791	Enpp3	224.071	276.296	208.499	300.144	333.617	420.948	293.929	0.573868	0.184584	3.10898	0.00187735	0.0912646
ENSRNOG00000018200	Gad2	402.568	1342.93	430.351	251.141	179.364	127.284	455.606	-1.96418	0.63167	-3.1095	0.00187404	0.0912646
ENSRNOG00000002418	Tgfb2	39.877	61.501	110.926	33.6896	23.9152	28.1844	49.6822	-1.30128	0.41958	-3.10139	0.00192615	0.092281
ENSRNOG00000009995	Rapgef6	2084.05	2479.32	2046.99	1714.09	1873.76	1573.78	1962	-0.357845	0.115329	-3.10281	0.00191691	0.092281
ENSRNOG00000027234	Zfp367	5786.91	7448.05	5657.21	4769.63	4870.33	5019.55	5591.95	-0.36602	0.118001	-3.10185	0.00192317	0.092281
ENSRNOG00000046031	Tap2 LOC103689996	148.115	328.618	145.847	100.048	126.751	86.3716	155.958	-0.996043	0.321049	-3.10247	0.00191915	0.092281
ENSRNOG00000014475	Slc31a1	774.753	944.546	793.941	681.959	634.949	615.511	740.943	-0.379756	0.122511	-3.09977	0.00193668	0.092516
ENSRNOG00000028415	Cdc20	2849.31	4103.13	2748.49	2602.27	2220.53	2064.74	2764.74	-0.494363	0.15967	-3.09615	0.00196049	0.0933818
ENSRNOG00000019491	Stard10	2690.75	3188.88	2842.99	2539.99	2197.81	2201.11	2610.25	-0.330067	0.106688	-3.09377	0.00197631	0.0936217
ENSRNOG00000037541	Sdhaf1	442.445	625.108	431.378	379.774	327.638	323.666	421.668	-0.540524	0.174719	-3.09368	0.00197692	0.0936217
ENSRNOG00000050197	Pdia6	11809.3	10480.9	15430	10797	8101.28	7799.81	10736.4	-0.498546	0.161346	-3.08991	0.00200215	0.0945439
ENSRNOG00000015553	Gatad2b	704.494	759.125	804.212	896.348	1133.58	940.086	872.974	0.388099	0.125888	3.0829	0.00204997	0.0965249
ENSRNOG00000019215	Cd151-like LOC100911730	6843.65	7452.64	6885.61	6042.69	6119.9	5663.25	6501.29	-0.249095	0.0808262	-3.08187	0.00205708	0.0965828
ENSRNOG00000021314	Fdft1	884.89	1110.69	739.505	694.21	591.901	666.425	781.27	-0.486134	0.157838	-3.07996	0.00207027	0.0969254
ENSRNOG00000013451	Drosha	933.312	972.084	1070.23	1146.47	1525.79	1256.48	1150.73	0.400131	0.129986	3.07826	0.00208214	0.0969287
ENSRNOG00000015308	Pbk	1913.15	1744.06	1839.52	1591.58	1494.7	1372.85	1659.31	-0.302182	0.098144	-3.07897	0.00207719	0.0969287
ENSRNOG00000019667	Ppfibp2	94.9452	49.568	61.6254	123.529	113.597	135.467	96.4552	0.85593	0.278161	3.0771	0.00209027	0.0970323
ENSRNOG00000050374	Pigg	961.795	973.92	1089.74	1152.59	1336.86	1339.21	1142.35	0.339969	0.110525	3.07593	0.00209844	0.0971371
ENSRNOG00000022598	Trerf1	125.328	130.346	190.012	216.43	252.305	222.748	189.528	0.634855	0.206552	3.07359	0.00211499	0.0973545
ENSRNOG00000049895	Pigg LOC100910143	961.795	973.92	1090.77	1152.59	1338.06	1341.03	1143.03	0.340618	0.110811	3.07386	0.00211306	0.0973545
ENSRNOG00000013397	Foxo1	351.297	380.939	427.27	462.466	694.737	518.229	472.49	0.529457	0.17237	3.07164	0.00212889	0.0975691
ENSRNOG00000014130	Cks2	4132.97	5354.26	3777.64	3606.83	3051.58	3248.48	3861.96	-0.421128	0.137119	-3.07127	0.00213152	0.0975691
ENSRNOG00000001708	Dvl3	480.423	493.844	611.119	682.98	937.476	650.969	642.802	0.517593	0.168584	3.07024	0.00213884	0.097632
ENSRNOG00000011879	Nfat5	1412.79	1382.4	1868.28	1834.55	2537.4	2099.28	1855.78	0.472545	0.154051	3.06745	0.00215891	0.0982755
ENSRNOG00000000543	Frk	80.7035	99.136	70.8692	118.424	142.296	149.105	110.089	0.706819	0.230729	3.06342	0.00218821	0.0993337
