# Supplementary material for: Insulin secretion deficits in a Prader-Willi syndrome β-cell model are associated with a concerted downregulation of multiple endoplasmic reticulum chaperones
Source: PLoS Genet. 2023 Apr 17;19(4):e1010710. doi: 10.1371/journal.pgen.1010710 (PMC10138222; doi:10.1371/journal.pgen.1010710)
Supplement: S2 Table — Data presented from RNA-seq expression bioinformatics pipeline using a custom rat annotation build with STAR aligner, gene level counts with RSEM and differential expression with DESeq2. Top DEGs with a cutoff of Padj < 0.1 are shown. Full gene expression table available at GEO repository GSE190334. (XLSX) [file pgen.1010710.s021.xlsx]

## Sheet: S2 Table_RSEM_RNAseqDEGs
gene_ID	gene_name	Control 5-9	Control 2	Control 16	PWS 3	PWS 19-1	PWS 19-4	baseMean	log2FC	lfcSE	stat	pvalue	padj
Rnor_G_Custom_004_psSnurfSnrpn	psSnurfSnrpn	405.429	293.124	393.204	22.4215	31.3693	29.1302	195.78	-3.72286	0.253015	-14.714	5.2438e-49	7.45773e-45
ENSRNOG00000054391	Snurf	1599.61	1188.54	1550.32	0	0	0	723.078	-12.886	1.188	-10.8468	2.06605e-27	1.46917e-23
ENSRNOG00000059764	Snrpn	1537.94	1340.17	1554.41	0	0	1.82117	739.058	-11.07	1.02793	-10.7693	4.80837e-27	2.27949e-23
ENSRNOG00000051811	SNORD116	398.052	299.459	692.558	0	0	0	231.678	-11.328	1.21652	-9.31183	1.25652e-20	2.55289e-17
ENSRNOG00000054305	SNORD116	398.052	299.459	692.558	0	0	0	231.678	-11.328	1.21652	-9.31183	1.25652e-20	2.55289e-17
ENSRNOG00000058825	SNORD116	398.052	299.459	692.558	0	0	0	231.678	-11.328	1.21652	-9.31183	1.25652e-20	2.55289e-17
ENSRNOG00000059940	SNORD116	398.052	299.459	692.558	0	0	0	231.678	-11.328	1.21652	-9.31183	1.25652e-20	2.55289e-17
ENSRNOG00000022595	LOC100362965	120.707	70.703	93.9756	0	0	0	47.5643	-8.98588	1.22982	-7.30665	2.73885e-13	4.86898e-10
ENSRNOG00000008465	Tmem176b	193.415	172.05	170.938	351.912	403.359	357.102	274.796	1.05101	0.152135	6.90843	4.90045e-12	7.7438e-09
ENSRNOG00000010172	Mkrn3	58.8517	58.7677	58.368	0	0	0	29.3312	-8.26241	1.23691	-6.67989	2.39128e-11	3.40088e-08
ENSRNOG00000052707	Cacna1a	1739.12	1632.18	1859.79	2464.99	3407.41	3074.14	2362.94	0.774063	0.131069	5.90577	3.51001e-09	4.53813e-06
ENSRNOG00000002579	Parm1	255.127	208.919	228.373	360.737	569.176	500.012	353.724	1.04518	0.193068	5.41353	6.17945e-08	7.32368e-05
ENSRNOG00000001859	Sdf2l1	1874.1	2238.89	2503.49	1474.79	1004.43	966.836	1677.09	-0.940916	0.175352	-5.36587	8.056e-08	8.2568e-05
ENSRNOG00000017579	Mylip	667.844	952.593	627.754	411.699	359.998	395.807	569.283	-0.945109	0.176596	-5.3518	8.70847e-08	8.2568e-05
ENSRNOG00000057137	AABR07005752.1	39.8562	17.4344	24.5768	0	0	0	13.6446	-7.15758	1.33485	-5.36208	8.22676e-08	8.2568e-05
ENSRNOG00000057393	SNORD116	24.693	19.3528	24.3188	0	0	0	11.3941	-6.98262	1.3283	-5.25679	1.46591e-07	0.000130301
ENSRNOG00000016687	Ssc5d	87.2582	105.385	92.1681	200.75	244.093	174.262	150.653	1.11544	0.213751	5.21842	1.80459e-07	0.00015097
ENSRNOG00000008996	Dpysl5	385.063	362.863	369.698	525.821	636.845	596.725	479.502	0.653665	0.128264	5.09626	3.46429e-07	0.000259311
ENSRNOG00000016099	Id4	726.131	1783.09	1093.64	513.638	463.505	485.51	844.252	-1.30056	0.255108	-5.09809	3.43104e-07	0.000259311
ENSRNOG00000011796	C1r	50.5034	35.5953	65.2332	98.3868	220.017	196.042	110.963	1.76719	0.349099	5.06214	4.14575e-07	0.000294804
ENSRNOG00000023708	Tmem176a	251.708	164.638	201.713	438.256	429.283	339.28	304.147	0.964422	0.19585	4.9243	8.46636e-07	0.000573374
ENSRNOG00000003614	Mgat5	599.595	454.851	557.088	799.968	940.949	837.973	698.404	0.677964	0.139389	4.86383	1.15134e-06	0.000744286
ENSRNOG00000032745	Slc17a3	14.4186	7.95156	11.3117	29.4292	65.3266	110.066	39.7507	2.61195	0.543436	4.80635	1.53712e-06	0.000950472
ENSRNOG00000009341	Hivep3	22.5854	23.5611	31.4088	61.8253	129.556	77.2502	57.6978	1.78781	0.379666	4.70889	2.49068e-06	0.00147593
ENSRNOG00000009031	Gucy2c	15777	18563.3	18560.5	13679.7	11854.1	10560.7	14832.5	-0.551545	0.118373	-4.65939	3.17144e-06	0.00180417
ENSRNOG00000012482	Ndrg4	441.996	448.557	685.78	285.821	268.677	302.835	405.611	-0.876629	0.194121	-4.51589	6.305e-06	0.00344884
ENSRNOG00000011921	Dusp4	1363.96	2052.99	1736.85	1113.81	1098.33	855.705	1370.27	-0.749215	0.166512	-4.49946	6.81252e-06	0.00358843
ENSRNOG00000001337	Setd1b	79.6626	84.2866	101.386	149.797	213.914	173.386	133.739	1.016	0.227096	4.47387	7.68163e-06	0.0036416
Rnor_G_Custom_001_Ipw	Ipw_1	12.4567	11.2837	22.4979	0	0	0	7.70639	-6.34714	1.41794	-4.47632	7.59423e-06	0.0036416
Rnor_G_Custom_002_Ipw	Ipw_2	12.4567	11.2837	22.4979	0	0	0	7.70639	-6.34714	1.41794	-4.47632	7.59423e-06	0.0036416
ENSRNOG00000029598	Robo2	579.313	1046.86	795.573	388.481	497.739	311.781	603.291	-1.01726	0.228635	-4.44928	8.61581e-06	0.00395271
ENSRNOG00000011971	C1s	24.6655	11.9199	18.4332	63.1818	45.9035	136.79	50.149	2.16749	0.48797	4.44186	8.91847e-06	0.0039637
ENSRNOG00000016112	Cd274	90.1546	75.2511	99.3307	138.598	271.665	202.307	146.218	1.20878	0.274303	4.40673	1.04942e-05	0.00438967
ENSRNOG00000047898	Hist2h2aa2	5678.74	8311.76	5858.15	4468.97	4015.76	4185.88	5419.88	-0.647563	0.146811	-4.41085	1.02965e-05	0.00438967
ENSRNOG00000005621	Gxylt2	97.7947	102.91	69.6301	170.199	165.297	204.83	135.11	0.998575	0.227718	4.38515	1.15907e-05	0.00470981
ENSRNOG00000020151	Cdh1	3373.7	2641.09	3708.23	4211.68	6420.05	5558.95	4318.95	0.735667	0.168456	4.36712	1.25894e-05	0.00497352
ENSRNOG00000005018	Scn2a	641.892	494.951	552.357	779.701	892.615	849.715	701.872	0.578113	0.132892	4.35025	1.35982e-05	0.00515164
ENSRNOG00000014030	Synm	156.147	162.625	179.808	89.5156	99.7069	80.656	128.076	-0.891165	0.20498	-4.34758	1.37648e-05	0.00515164
ENSRNOG00000002028	Tmem50b	866.305	1208.16	960.553	678.71	648.511	657.243	836.58	-0.613143	0.14195	-4.31943	1.56431e-05	0.00542625
ENSRNOG00000016388	Sphkap	4845.81	4527.1	4222.05	5590.38	6548.59	6036.5	5295.07	0.418653	0.0968123	4.32438	1.52961e-05	0.00542625
ENSRNOG00000018561	Pprc1	1066	1129.72	1086.57	1375.69	1456.24	1438.09	1258.72	0.379225	0.0877944	4.31946	1.5641e-05	0.00542625
ENSRNOG00000013729	RGD1306271	841.114	905.852	869.472	1136.2	1338.06	1147.32	1039.67	0.467703	0.10861	4.30628	1.66023e-05	0.00556445
ENSRNOG00000047854	LOC108348072	17.3593	33.0773	2.03534	0	0	0	8.74533	-6.69918	1.55674	-4.30334	1.6824e-05	0.00556445
ENSRNOG00000001803	Dnajb11	5618.1	5508.12	6493.35	4761.24	3847.94	3905.73	5022.41	-0.493357	0.116396	-4.2386	2.24914e-05	0.00652802
ENSRNOG00000002265	Casr	143.542	87.7379	94.827	148.134	366.386	358.496	199.854	1.41974	0.334555	4.24368	2.19881e-05	0.00652802
ENSRNOG00000003213	Helz	678.072	691.679	736.33	894.702	1030.92	961.859	832.26	0.454767	0.107112	4.2457	2.17915e-05	0.00652802
ENSRNOG00000017593	Mtr	690.733	689.491	691.921	890.056	943.368	916.551	803.687	0.407902	0.0958652	4.25495	2.09097e-05	0.00652802
ENSRNOG00000018294	Hspa5	55896.2	66419	68306.5	51195.1	38597.4	38032.3	53074.4	-0.576536	0.135298	-4.26121	2.0332e-05	0.00652802
ENSRNOG00000019482	Gnao1	296.068	291.78	354.316	399.484	778.845	653.483	462.329	0.958746	0.22607	4.24093	2.22592e-05	0.00652802
ENSRNOG00000006426	Syt1	309.205	587.482	292.233	200.132	190.746	134.096	285.649	-1.18193	0.281092	-4.2048	2.61318e-05	0.00743294
ENSRNOG00000004659	Creld2	4272.55	4823.79	5170.04	3803.49	2525.33	2830.34	3904.26	-0.639067	0.152459	-4.19172	2.76843e-05	0.00772011
ENSRNOG00000015921	Esco2	1676.23	1535.26	1552.77	1240.81	1195.65	1248.33	1408.17	-0.370397	0.0888282	-4.16981	3.04853e-05	0.00833774
ENSRNOG00000006995	Ano6	721.317	1147.66	1053.26	656.708	496.256	351.213	737.736	-0.95934	0.231371	-4.14634	3.37839e-05	0.00906557
ENSRNOG00000061429	Rph3al	839.84	672.628	790.551	1078.2	1346.3	1038.02	960.923	0.587334	0.141834	4.14099	3.45808e-05	0.00910756
ENSRNOG00000019207	Shank1	137.412	146.326	207.183	243.35	419.056	323.531	246.143	1.00212	0.242889	4.12583	3.69404e-05	0.00955212
ENSRNOG00000050877	Cetn3	12.35	8.28129	16.3825	0	0	0	6.16896	-6.01207	1.45982	-4.11837	3.81566e-05	0.00969041
ENSRNOG00000016690	Idi1	4289.06	4586.68	3497.17	3131.58	2641.78	2935.37	3513.61	-0.506538	0.123522	-4.10077	4.11769e-05	0.0101374
ENSRNOG00000049057	Znrf2	3446.39	3494.31	3509.59	4230.99	4874.04	4293.5	3974.8	0.358123	0.0873504	4.09985	4.13423e-05	0.0101374
ENSRNOG00000010944	Hyou1	13282	14703.8	16342.5	11978.7	9819.55	8708.85	12472.6	-0.53909	0.132452	-4.07007	4.69984e-05	0.011329
ENSRNOG00000012802	Tenm3	723.553	919.669	723.021	1098.5	1096.27	1200.18	960.198	0.520647	0.128384	4.05538	5.0052e-05	0.011864
ENSRNOG00000054515	Fgd6	306.329	252.875	239.639	354.621	474.946	487.281	352.615	0.720485	0.177934	4.04917	5.13989e-05	0.0119835
ENSRNOG00000000457	Tap1	320.266	534.737	375.956	262.822	210.819	178.899	313.916	-0.91743	0.226852	-4.04417	5.25081e-05	0.0120447
ENSRNOG00000003189	Cited1	696.508	705.308	703.932	831.674	1211.72	1232.72	896.977	0.637574	0.157917	4.03741	5.40443e-05	0.0120928
ENSRNOG00000057989	Zp2	74.0147	89.9129	128.005	42.8018	41.0572	20.0523	65.9739	-1.4992	0.371475	-4.03579	5.44184e-05	0.0120928
ENSRNOG00000003148	Timp2	118.646	160.669	134.145	81.5296	65.1829	61.9447	103.686	-0.98741	0.244887	-4.0321	5.52806e-05	0.0120954
ENSRNOG00000006378	Mga	3440.46	3128.38	3482.94	3927.58	4849.01	4938.41	3961.13	0.448347	0.11235	3.99064	6.5895e-05	0.0138812
ENSRNOG00000016807	Oat	1843.71	1959.71	2141.26	1626.47	1307.8	1233.23	1685.36	-0.512322	0.128436	-3.98894	6.63706e-05	0.0138812
ENSRNOG00000017967	Asb13	214.477	211.998	214.021	291.463	373.077	326.23	271.878	0.627262	0.157101	3.99272	6.53189e-05	0.0138812
ENSRNOG00000003160	RragB	2842.7	2953.97	2645.21	3312.91	4396.92	4033.98	3364.28	0.475924	0.119624	3.9785	6.93518e-05	0.014254
ENSRNOG00000008639	Pabpc1	5375.32	5827.58	6998.99	7472.82	9718.32	9066.28	7409.89	0.528643	0.132967	3.97575	7.01577e-05	0.014254
ENSRNOG00000008666	Etl4	415.358	425.95	488.5	577.783	749.369	640.695	549.609	0.564564	0.142822	3.95292	7.72018e-05	0.0154643
ENSRNOG00000053691	Lama5	458.942	312.298	547.903	616.5	837.701	929.26	617.101	0.854491	0.217029	3.93721	8.24333e-05	0.0162829
ENSRNOG00000000368	Grik2	98.783	271.1	121.834	41.7739	78.4061	42.4901	109.065	-1.60268	0.409639	-3.91243	9.13724e-05	0.0172292
ENSRNOG00000010488	Zmiz1	393.546	573.424	605.248	752.035	1144.61	826.886	715.957	0.79187	0.202126	3.9177	8.9397e-05	0.0172292
ENSRNOG00000031249	Slco1a2	140.397	123.769	180.236	89.677	59.1955	70.2259	110.583	-1.01493	0.259535	-3.91059	9.207e-05	0.0172292
ENSRNOG00000042245	Dcaf7	3420.82	3274.53	3339.59	3884.53	4372.42	4534.29	3804.36	0.350178	0.0894502	3.91478	9.04849e-05	0.0172292
ENSRNOG00000001449	Pom121	733.103	796.192	967.773	1047.56	1337.82	1335	1036.24	0.57555	0.147796	3.89423	9.85108e-05	0.0181951
ENSRNOG00000006228	Pdia4	11210.5	11775.4	14331.5	10058.3	7226.86	8238.28	10473.5	-0.547889	0.141227	-3.87948	0.000104678	0.0190863
ENSRNOG00000016352	Cbfa2t2	682.151	644.72	694.31	817.295	977.15	961.931	796.26	0.447473	0.11564	3.86952	0.00010905	0.0196319
ENSRNOG00000020952	Cgn	687.599	598.33	407.59	753.063	1046.53	1231.82	787.489	0.839636	0.21764	3.85791	0.000114361	0.0203305
ENSRNOG00000032297	Msmo1	3023.66	3657.5	2608.18	2268.53	2008.96	2236.07	2633.82	-0.512047	0.13298	-3.85055	0.000117851	0.0206924
ENSRNOG00000016781	Ppib	4495.66	4434.85	5048.85	3867.96	3444.01	3623.05	4152.4	-0.354012	0.0925847	-3.82366	0.000131485	0.0222617
ENSRNOG00000026186	Syde2	494.204	515.16	560.171	672.572	703.162	810.899	626.028	0.47995	0.12547	3.82522	0.000130654	0.0222617
ENSRNOG00000028274	Myrf	551.012	634.935	810.062	905.915	1207.31	1008.33	852.926	0.645003	0.168458	3.82888	0.00012873	0.0222617
ENSRNOG00000007033	Sorcs2	3665.39	3598.93	3735.93	4784.26	4433.51	4324.2	4090.37	0.299932	0.078626	3.81466	0.00013637	0.022571
ENSRNOG00000013598	Melk	1638.39	2092.48	1708.14	1386.95	1302.18	1283.96	1568.68	-0.453333	0.118935	-3.81159	0.000138073	0.022571
ENSRNOG00000018685	AABR07028237.1	14.2565	8.29091	8.19074	0	0	0	5.12303	-5.74771	1.50707	-3.81383	0.00013683	0.022571
ENSRNOG00000009411	Chn2	213.928	250.561	277.698	166.489	153.89	122.661	197.538	-0.747233	0.196791	-3.79709	0.000146403	0.0236607
ENSRNOG00000030515	Nfasc	2424.2	2410.24	2619.8	3068.71	3522.34	3018.36	2843.94	0.365972	0.0966622	3.78609	0.000153039	0.0244553
ENSRNOG00000009956	Wnk1	4095.56	4209.84	4460.13	4984.77	6532.19	5639.08	4986.93	0.426253	0.113044	3.77067	0.000162807	0.0248972
ENSRNOG00000013057	Prc1	7340.81	7238.97	6573.48	5993.1	5460.13	5262.81	6311.55	-0.339748	0.0900112	-3.77451	0.000160322	0.0248972
ENSRNOG00000028225	Tnni3k	144.195	58.6789	126.984	233.365	337.04	197.9	183.027	1.21917	0.323269	3.77137	0.000162357	0.0248972
ENSRNOG00000030714	Bsn	1211.72	1441.75	1815.38	2138.91	2839.3	2034.99	1913.68	0.649917	0.172266	3.77276	0.000161452	0.0248972
ENSRNOG00000004290	Grb10	43.7214	91.3322	54.4213	14.1812	25.5838	22.3295	41.9282	-1.62424	0.432299	-3.75721	0.000171815	0.0256552
ENSRNOG00000012067	Fam111a	7202.87	6466.06	6759.9	5761.74	5339.75	5449.46	6163.3	-0.30359	0.0808308	-3.75587	0.000172741	0.0256552
ENSRNOG00000046449	Npy	512.142	580.85	614.198	384.327	442.343	373.04	484.484	-0.510943	0.136061	-3.75524	0.000173175	0.0256552
ENSRNOG00000010545	Mrap2	139.791	83.0545	114.235	176.02	218.374	229.406	160.147	0.88934	0.237083	3.75117	0.000176012	0.0257463
ENSRNOG00000015321	Moxd1	327.287	212.714	242.704	390.3	490.456	407.65	345.185	0.717704	0.191559	3.74664	0.000179221	0.0257463
ENSRNOG00000018784	Jph3	132.798	181.492	173.069	89.6762	62.8267	100.339	123.367	-0.938757	0.250551	-3.74677	0.00017913	0.0257463
ENSRNOG00000027839	Ptk2b	486.591	351.045	585.773	691.928	730.996	969.703	636.006	0.75094	0.201922	3.71897	0.000200038	0.0284494
ENSRNOG00000055471	Ywhah	4699.37	4704.19	4787.66	3912.52	4076.77	3855.96	4339.41	-0.260952	0.0703301	-3.71038	0.000206948	0.0289047
ENSRNOG00000056562	Olfml1	165.069	61.4331	65.5402	244.575	230.726	226.16	165.584	1.26343	0.340553	3.70995	0.000207304	0.0289047
ENSRNOG00000013147	Cacna1d	1314.68	1172.05	1582.22	1769.12	2076.74	1861.1	1629.32	0.488144	0.131746	3.70518	0.00021124	0.0291676
ENSRNOG00000008992	Grik3	22.7652	208.988	14.3371	3.05714	3.62464	3.64872	42.7368	-4.57522	1.23713	-3.69824	0.000217096	0.0294052
ENSRNOG00000058561	Srrm2	4908.33	5347.45	6523.58	7080.12	9433.87	7595.58	6814.82	0.52284	0.141294	3.70038	0.000215274	0.0294052
ENSRNOG00000017072	Slc16a14	131.013	123.531	136.587	204.929	311.185	189.826	182.845	0.847302	0.229735	3.68817	0.000225871	0.0303051
ENSRNOG00000020025	LOC108348052	0	0	0	3.05745	41.0251	1.82087	7.65057	6.42203	1.74772	3.67452	0.000238299	0.0314114
ENSRNOG00000020281	Kif22	4222.26	3862.66	3827.89	3385.38	3038.61	3088.62	3570.9	-0.324506	0.0883187	-3.67427	0.000238534	0.0314114
ENSRNOG00000019100	Kif2c	2483.91	2889.38	2386.2	2135.93	1711.63	1862.28	2244.89	-0.442323	0.120526	-3.66993	0.000242614	0.0314179
ENSRNOG00000029399	Bcam	402.291	358.633	350.225	484.061	506.05	569.801	445.177	0.49025	0.133601	3.66952	0.000243002	0.0314179
ENSRNOG00000021269	Chgb	21332.1	8601.89	11257.4	38555.6	38557.1	38679	26163.9	1.49112	0.407363	3.66041	0.000251808	0.0322631
ENSRNOG00000007459	Pcnx1	1407.26	1342.83	1433.75	1643.67	2077.74	1825.41	1621.78	0.406234	0.111346	3.64838	0.000263903	0.033511
ENSRNOG00000001104	Foxk1	348.057	470.93	446.507	551.293	634.473	734.577	530.973	0.602381	0.165288	3.64443	0.000267985	0.0337282
ENSRNOG00000012747	Spock1	58.8559	112.046	89.0874	46.8802	24.1373	29.1425	60.0249	-1.37201	0.377265	-3.63674	0.000276114	0.0344465
ENSRNOG00000001424	Cux1	2202.32	2131.51	2349.26	2634.21	2834.87	3236.18	2564.72	0.381868	0.105202	3.62985	0.000283584	0.0350707
ENSRNOG00000018681	Nes	52.4938	137.693	56.3795	35.188	23.2804	14.6269	53.2769	-1.75853	0.485651	-3.62097	0.000293498	0.0359839
ENSRNOG00000007584	Ehd4	454.37	528.928	432.16	341.382	346.741	275.461	396.507	-0.557969	0.154536	-3.61062	0.000305472	0.0371318
ENSRNOG00000054286	Rrm2	1394.13	1262.3	1461.17	1110.91	980.596	1070.06	1213.19	-0.380031	0.10536	-3.60699	0.000309769	0.037335
ENSRNOG00000001352	Hectd4	1460.25	1521.13	1837.27	1938.15	2393.49	2294.94	1907.54	0.459741	0.127723	3.59952	0.000318804	0.0374713
ENSRNOG00000014751	Ret	226.663	165.833	243.736	114.131	114.809	139.615	167.465	-0.78345	0.217631	-3.59991	0.000318331	0.0374713
ENSRNOG00000018755	Acss2	1424.92	1766.02	1384.53	1176	1095.63	1109.8	1326.15	-0.43651	0.121243	-3.60029	0.000317858	0.0374713
ENSRNOG00000011752	Sh3d19	248.48	187.494	222.499	315.914	372.266	313.971	276.771	0.608647	0.169302	3.59505	0.00032433	0.0378083
ENSRNOG00000033262	Reep6	181.242	176.158	172.038	264.963	263.247	248.829	217.746	0.552411	0.153811	3.59148	0.000328799	0.0380178
ENSRNOG00000029191	Gbp7	568.468	519.462	346.12	757.194	673.695	872.953	622.982	0.683977	0.190557	3.58936	0.000331489	0.0380196
ENSRNOG00000050282	Srcap	732.046	960.751	1072.25	1238.1	1750.3	1293.43	1174.48	0.630376	0.176206	3.57749	0.00034691	0.03947
ENSRNOG00000002414	Tfcp2l1	425.308	374.558	540.768	607.01	830.169	648.363	571.029	0.637081	0.17823	3.57448	0.000350918	0.0396092
ENSRNOG00000000977	Pnpla6	992.53	995.681	1057.52	1209	1325.75	1311.72	1148.7	0.336802	0.0943701	3.56895	0.000358415	0.0401368
ENSRNOG00000005726	Pclo	3715.58	3922.6	4981.29	5118.48	7550.04	6006.53	5215.75	0.565374	0.159003	3.55575	0.000376906	0.0418326
ENSRNOG00000027410	Ccdc125	5.69309	5.50404	5.12022	5.09541	117.144	235.189	62.2909	4.45324	1.25303	3.55398	0.000379441	0.0418326
ENSRNOG00000000852	Prrc2a	1613.36	2125.56	2044.9	2537.96	3117.99	2475.51	2319.21	0.490886	0.138574	3.54241	0.000396484	0.0423991
ENSRNOG00000001479	Gtf2i	5211.3	5288.56	5773.17	6159.84	7517.9	8873.15	6470.65	0.470827	0.132912	3.5424	0.000396504	0.0423991
ENSRNOG00000022953	Ccdc163	324.633	359.033	352.256	234.399	224.5	263.234	293.009	-0.517747	0.146091	-3.54399	0.000394113	0.0423991
ENSRNOG00000050834	Fam102a	1102.17	893.605	1142.88	1308.45	1497.07	1458.7	1233.81	0.442392	0.124764	3.54584	0.000391368	0.0423991
ENSRNOG00000010975	Adnp	2967.49	2836.57	3630.43	3686.84	5022.62	4629.21	3795.53	0.499604	0.141195	3.5384	0.000402567	0.0427262
ENSRNOG00000021433	Arhgef39	681.935	730.344	636.985	564.545	450.733	419.697	580.707	-0.514594	0.145596	-3.5344	0.000408701	0.0430559
ENSRNOG00000027540	Fam102b	204.068	314.275	280.386	117.135	189.236	140.027	207.521	-0.843698	0.23902	-3.52983	0.000415831	0.043485
Rnor_G_CustomTg_mINS2mcherry	mINS2mcherry	22001.3	24899.3	30855.7	16370	10433.8	8477.59	18839.6	-1.14005	0.325182	-3.50588	0.000455097	0.0472437
ENSRNOG00000006770	Brd4	426.265	436.78	569.43	603.647	965.648	716.775	619.757	0.673675	0.192943	3.49157	0.000480196	0.0491319
ENSRNOG00000026196	Lrrd1	5.69227	2.75101	7.16843	9.1716	39.8613	43.7693	18.069	2.5797	0.738666	3.49237	0.000478748	0.0491319
ENSRNOG00000054757	Adcy6	2670.28	2474.64	2792.51	3125.05	3325	3311.98	2949.91	0.298665	0.0856942	3.48525	0.000491685	0.0495939
ENSRNOG00000060849	Rcor2	16.137	22.9569	35.84	61.1477	77.2458	53.7382	44.5109	1.35968	0.390073	3.4857	0.00049086	0.0495939
ENSRNOG00000061121	Wdfy3	1422.93	1685.38	1831.82	2119.46	2770.54	2098.4	1988.09	0.499891	0.143703	3.47865	0.000503944	0.0504724
ENSRNOG00000021021	Ffar2	133.953	257.659	140.275	71.3455	102.469	83.6495	131.559	-1.0511	0.302528	-3.47438	0.000512045	0.0509252
ENSRNOG00000060753	Esyt1	1382.12	2010.43	1485.93	1225.92	1123.54	1003.28	1371.87	-0.541619	0.156141	-3.46878	0.000522832	0.0516369
ENSRNOG00000024428	Kif20a	4681.7	4331.48	4320.53	3881.61	3168.56	3407.91	3965.3	-0.350205	0.101128	-3.46298	0.000534236	0.0523994
ENSRNOG00000009722	Chd3	6136.58	6055.12	5823.07	6793.8	7481.44	7417.05	6617.85	0.267897	0.0775921	3.45263	0.000555151	0.0529431
ENSRNOG00000020310	Grik5	389.848	438.123	407.584	492.199	675.407	602.061	500.87	0.516842	0.149763	3.45106	0.000558393	0.0529431
ENSRNOG00000022325	Smc2	11229	13490.6	10710	9445.37	8590.01	9346.68	10468.6	-0.371697	0.107602	-3.45437	0.000551578	0.0529431
ENSRNOG00000022893	Rimbp2	504.63	486.669	638.914	667.347	855.485	846.475	666.587	0.540148	0.156251	3.45691	0.000546397	0.0529431
ENSRNOG00000029682	Clic1	2341.92	2395.9	2510.71	2032.25	2022.7	1866.23	2194.95	-0.292175	0.0846476	-3.45167	0.000557138	0.0529431
ENSRNOG00000049361	Gas7	24.4991	10.3918	9.66877	47.974	31.9297	68.8642	32.2213	1.76016	0.510979	3.44469	0.000571716	0.0538473
ENSRNOG00000004304	Syap1	1227.82	1256.77	1279.03	1034.37	1037.38	948.95	1130.72	-0.318052	0.0926373	-3.4333	0.000596288	0.0547142
ENSRNOG00000008030	Shc2	2862.63	2701.02	2440.39	3183.49	3359	3456.51	3000.51	0.320919	0.0934729	3.43329	0.000596309	0.0547142
ENSRNOG00000031475	Col16a1	183.042	250.137	364.579	150.816	143.81	63.8735	192.71	-1.15753	0.337035	-3.43445	0.000593758	0.0547142
ENSRNOG00000052445	Kdm7a	1081.57	1088.59	1072.19	1254.48	1556.92	1395.03	1241.46	0.374657	0.10897	3.43816	0.000585681	0.0547142
ENSRNOG00000023549	Samd5	55.9781	101.806	66.5634	30.5722	36.2338	30.9985	53.6921	-1.20322	0.351421	-3.42386	0.00061739	0.0562854
ENSRNOG00000010217	Prrc2b	1527.94	1783.85	1867.76	2185.41	2754.76	2138.96	2043.11	0.450238	0.131654	3.41986	0.000626527	0.0567545
ENSRNOG00000001004	Ncor2	632.765	964.319	925.656	1044.13	1602.9	1335.88	1084.28	0.658405	0.193039	3.41073	0.000647901	0.0575903
ENSRNOG00000013780	Nf1	2349.54	2168.32	2778.06	2929.81	3680.09	3250.28	2859.35	0.434467	0.127353	3.41151	0.000646036	0.0575903
ENSRNOG00000061230	L1cam	191.317	265.497	231.824	154.392	151.163	119.026	185.537	-0.700882	0.205388	-3.41249	0.00064373	0.0575903
ENSRNOG00000007234	Cyp51	4589.3	4984.21	4330.81	3682.85	3340.49	3955.75	4147.24	-0.340425	0.0999836	-3.4048	0.000662114	0.0584881
ENSRNOG00000014080	Kif23	2415.32	2363.76	2214.01	2007.36	1830.22	1649.44	2080.02	-0.350382	0.103157	-3.39659	0.000682317	0.0595332
ENSRNOG00000028619	Hoxc8	83.5035	171.567	102.404	43.8208	61.586	58.3344	86.8693	-1.12939	0.332458	-3.3971	0.000681049	0.0595332
ENSRNOG00000056637	Abhd16a	2177.41	3246.99	2198.8	1932.6	1706.25	1412.91	2112.49	-0.593988	0.175038	-3.39348	0.0006901	0.0595508
ENSRNOG00000059984	Dll1	57.8613	173.238	77.8301	43.819	41.0796	23.717	69.5908	-1.51491	0.446459	-3.39317	0.000690894	0.0595508
ENSRNOG00000001323	Zfp157	1205.69	1215.63	1129.55	1410.37	1516.16	1966.39	1407.3	0.463165	0.137651	3.36478	0.000766054	0.0607033
ENSRNOG00000009598	Ncaph2	3722.54	3494.03	3754.48	3160.33	3024	2886.96	3340.39	-0.274394	0.0812071	-3.37894	0.00072766	0.0607033
ENSRNOG00000009760	Palm	512.323	532.828	527.389	652.205	709.012	661.96	599.286	0.362517	0.107546	3.37082	0.000749445	0.0607033
ENSRNOG00000010274	Smc4	4200.83	4180.82	3903.82	3464.73	3461.89	3383.8	3765.98	-0.253077	0.0748379	-3.38168	0.000720452	0.0607033
ENSRNOG00000014285	Ssh2	494.088	480.961	539.703	627.718	831.509	657.979	605.326	0.481598	0.142979	3.36832	0.000756279	0.0607033
ENSRNOG00000018019	Hspa12a	350.888	315.144	221.206	454.484	395.208	776.616	418.924	0.875302	0.260307	3.36258	0.00077219	0.0607033
ENSRNOG00000018194	Srrm1	491.146	468.53	555.117	619.095	744.261	684.974	593.854	0.435154	0.129416	3.36244	0.000772557	0.0607033
ENSRNOG00000021589	Nexmif	1418.67	1472.05	1534.11	1135.19	1272.72	1107.07	1323.3	-0.33323	0.0988654	-3.37054	0.000750204	0.0607033
ENSRNOG00000025589	Jph4	82.5649	50.4769	62.4655	133.503	114.698	113.905	92.9355	0.890006	0.263028	3.3837	0.000715168	0.0607033
ENSRNOG00000027906	Ankrd11	1571.28	1540.59	1883.34	2062.48	2402.96	2096.58	1926.21	0.393437	0.11685	3.36702	0.000759839	0.0607033
ENSRNOG00000029707	Mt-nd4	5942.39	6199.52	8338.25	8112.43	11911.9	10043.2	8424.61	0.553963	0.164601	3.36549	0.000764085	0.0607033
ENSRNOG00000051822	SNORD116	7.90177	4.07427	11.6308	0	0	0	3.93447	-5.44739	1.61916	-3.36434	0.000767269	0.0607033
ENSRNOG00000052552	SNORD116	7.90177	4.07427	11.6308	0	0	0	3.93447	-5.44739	1.61916	-3.36434	0.000767269	0.0607033
ENSRNOG00000059408	Prr12	95.7819	133.749	146.447	178.329	277.98	208.076	173.394	0.819402	0.242567	3.37804	0.00073004	0.0607033
ENSRNOG00000060158	SNORD116	7.90177	4.07427	11.6308	0	0	0	3.93447	-5.44739	1.61916	-3.36434	0.000767269	0.0607033
ENSRNOG00000061669	SNORD116	7.90177	4.07427	11.6308	0	0	0	3.93447	-5.44739	1.61916	-3.36434	0.000767269	0.0607033
ENSRNOG00000025423	Map3k13	356.891	315.646	358.552	469.372	431.538	510.142	407.024	0.455295	0.135568	3.35844	0.000783847	0.0609174
ENSRNOG00000053599	Pogz	847.845	830.781	936.73	1046.39	1295.04	1112.98	1011.63	0.400754	0.119326	3.35847	0.000783762	0.0609174
ENSRNOG00000003686	Tbl1x	2186.81	1907.43	2281.01	2568.84	2974.68	2642.85	2426.94	0.360551	0.107453	3.35542	0.000792433	0.0609188
ENSRNOG00000051204	Dop1b	403.033	472.673	453.68	598.164	922.2	566.762	569.419	0.648629	0.193264	3.35619	0.000790251	0.0609188
ENSRNOG00000005007	Scn3a	3951.73	3635.39	3805.54	4264.83	4892.1	5263.77	4302.23	0.340145	0.101665	3.34574	0.00082063	0.0623378
ENSRNOG00000016885	Klf6	379.325	432.083	376.328	313.49	274.578	246.785	337.098	-0.510157	0.152521	-3.34484	0.00082329	0.0623378
ENSRNOG00000018288	Ncoa6	1230.93	1120.37	1481.88	1586.61	2003.88	1695.65	1519.89	0.463515	0.138586	3.34459	0.000824041	0.0623378
ENSRNOG00000005390	Nup210	2818.42	2968.95	2911.53	3423.91	4272.51	3478.98	3312.38	0.36088	0.108398	3.32921	0.000870916	0.0655352
ENSRNOG00000013481	Cdh11	28.4522	12.8277	22.5301	51.9705	62.8407	47.4484	37.6783	1.34578	0.404538	3.32671	0.00087878	0.065779
ENSRNOG00000013305	Atp2c1	3406.9	3137.39	3008.54	3660.6	4020.91	4106.99	3556.89	0.303301	0.0915367	3.31344	0.000921552	0.0686194
ENSRNOG00000006137	Arid1a	596.476	671.417	742.48	798.908	1087.82	932.78	804.98	0.487341	0.147148	3.31192	0.000926588	0.0686351
ENSRNOG00000030644	Mt-nd1	5922.08	6570.07	6595.92	7393.51	7640.73	8169.64	7048.66	0.281821	0.085252	3.30574	0.000947274	0.0694439
ENSRNOG00000058739	Snn	390.854	438.287	442.396	317.947	282.669	326.472	366.437	-0.453196	0.137092	-3.30578	0.000947135	0.0694439
ENSRNOG00000019189	Acat2	519.354	533.608	396.284	356.41	312.15	341.333	409.856	-0.520838	0.157792	-3.30079	0.000964143	0.0701404
ENSRNOG00000037514	Qser1	1247.92	1343.66	1396.89	1510.18	1936.39	1781.69	1536.12	0.390112	0.118214	3.30006	0.000966638	0.0701404
ENSRNOG00000055111	AABR07000658.2	1486.62	1421.78	1438.71	1228.06	1023.39	1177.49	1296.01	-0.341072	0.103403	-3.29846	0.000972162	0.0701832
ENSRNOG00000017893	Baiap3	4216.5	4374.84	5020.14	5459.94	6383.44	5520.78	5162.61	0.35116	0.106555	3.29558	0.00098219	0.0703315
ENSRNOG00000048980	Gng2	410.735	315.34	546.857	298.582	247.673	160.534	329.953	-0.849919	0.25794	-3.29503	0.000984107	0.0703315
ENSRNOG00000001684	Ripply3	1645.25	1759.12	1929.18	1514.45	1073.98	1298.44	1536.74	-0.455505	0.138537	-3.28797	0.00100913	0.0704829
ENSRNOG00000006526	Sema3c	1414.08	1537.52	1441.93	1038.39	1288.22	1043.85	1294	-0.384035	0.116819	-3.28745	0.001011	0.0704829
ENSRNOG00000022505	Slc17a4	353.935	244.385	332.268	406.944	483.622	498.036	386.532	0.578336	0.175667	3.29224	0.000993935	0.0704829
ENSRNOG00000029134	Adgrl1	1888.02	2136.96	2185.69	2626.8	2983.03	2414.87	2372.56	0.369139	0.112257	3.28834	0.00100782	0.0704829
ENSRNOG00000037483	Ep400	2859.47	3167	3398.17	3546.34	4273.84	4633.38	3646.37	0.402204	0.122232	3.29051	0.00100007	0.0704829
ENSRNOG00000060367	Rfx7	344.229	359.98	399.403	419.834	606.762	610.599	456.801	0.569082	0.173181	3.28606	0.00101601	0.070486
ENSRNOG00000013515	Ptpru	48.7483	150.311	53.11	27.3677	32.5033	26.7869	56.4712	-1.54559	0.470631	-3.28408	0.00102314	0.0706365
ENSRNOG00000009433	Mcub	204.173	247.284	270.323	161.03	171.283	138.32	198.736	-0.619691	0.189016	-3.27851	0.00104358	0.0716996
ENSRNOG00000012613	F13b	146.731	85.7639	160.394	166.652	283.74	321.092	194.062	0.974977	0.297597	3.27616	0.00105227	0.0719492
ENSRNOG00000008956	Cdkn2c	1130.69	1529.44	1079.28	918.248	931.601	682.923	1045.36	-0.563464	0.172124	-3.27358	0.00106193	0.0722624
ENSRNOG00000008450	LOC100359539	3759.02	3277.88	3758.28	3024.61	2777.97	2942.2	3256.66	-0.303501	0.0927943	-3.27068	0.00107289	0.0724447
ENSRNOG00000031033	Mt-nd2	3901.34	4080.96	4955.76	5122.55	6293.77	5660.32	5002.45	0.400375	0.122432	3.27018	0.0010748	0.0724447
ENSRNOG00000015160	Gem	211.67	284.633	294.913	181.404	179.849	132.991	214.244	-0.681886	0.208728	-3.26686	0.00108746	0.0729522
ENSRNOG00000028834	Polr2a	1051.71	1212	1500.31	1486.75	2567.07	1829.78	1607.94	0.644065	0.197322	3.26404	0.00109836	0.0733372
ENSRNOG00000031053	Mt-nd4l	1022.59	1114.67	1266.02	1348.52	1644.66	1498.94	1315.9	0.400281	0.123042	3.25321	0.00114109	0.0758348
ENSRNOG00000024923	Nnat	7027.53	5032.21	8023.65	7360.55	12701.6	11959.7	8684.2	0.673075	0.207185	3.24867	0.00115946	0.0766968
ENSRNOG00000042944	Cenpw	1209.29	1067.89	1075.2	947.787	812.317	848.013	993.417	-0.36168	0.111525	-3.24304	0.00118262	0.0778665
ENSRNOG00000013663	Tmem86a	510.598	279.033	414.728	526.879	799.212	672.427	533.813	0.730331	0.225626	3.23691	0.00120833	0.0791929
ENSRNOG00000020532	Kcnq1	175.721	342.95	230.448	144.842	154.751	119.252	194.661	-0.842934	0.260576	-3.23489	0.00121688	0.0793877
ENSRNOG00000015420	Stxbp1	2018.83	1765.29	2115.28	2491.95	2871.3	2315.02	2262.94	0.379605	0.117506	3.23051	0.00123571	0.0798831
ENSRNOG00000037613	Kdm6b	145.12	141.139	208.913	237.436	357.659	243.58	222.308	0.758994	0.23491	3.231	0.00123359	0.0798831
ENSRNOG00000014268	Abca2	2059.68	2625.19	2306.3	2823.69	3746.95	2953.52	2752.55	0.445527	0.138231	3.22305	0.00126834	0.0816216
ENSRNOG00000001288	Gpr146	81.6196	74.3471	102.402	110.064	159.36	238.722	127.752	0.979757	0.304336	3.21933	0.0012849	0.0823144
ENSRNOG00000001706	Kalrn	2189.18	1847.55	2092.05	2656.39	2936.63	2350.68	2345.41	0.373724	0.116167	3.21714	0.00129474	0.0825728
ENSRNOG00000012616	Ppt1	1025.5	1143.25	951.262	815.331	817.951	818.284	928.595	-0.348366	0.108647	-3.20639	0.00134414	0.0853407
ENSRNOG00000001726	Tmem44	276.147	284.459	317.45	206.876	219.759	143.995	241.448	-0.626228	0.195551	-3.20238	0.00136296	0.0857703
ENSRNOG00000021314	Fdft1	816.767	1024.06	686.128	624.681	535.178	605.589	715.401	-0.517151	0.161486	-3.20245	0.00136262	0.0857703
ENSRNOG00000004281	Cobl	416.635	440.198	377.894	520.569	571.746	535.2	477.04	0.396515	0.124148	3.1939	0.00140367	0.0879426
ENSRNOG00000002248	Fryl	2092.78	2397.75	2176.25	2717.7	3005.01	2592.34	2496.97	0.31806	0.0999746	3.18141	0.00146562	0.0889795
ENSRNOG00000014201	Manf	4318.82	4614.48	5242.07	4169.84	3328.75	3129.45	4133.9	-0.415457	0.130449	-3.18483	0.0014484	0.0889795
ENSRNOG00000016684	Wnk2	383.521	512.776	452.464	583.2	805.162	590.318	554.573	0.550861	0.173065	3.18298	0.00145769	0.0889795
ENSRNOG00000023720	Ntm	39.8417	48.5883	38.9148	20.3811	18.1215	12.7689	29.7694	-1.32149	0.415627	-3.17951	0.00147524	0.0889795
ENSRNOG00000025551	Rgs22	678.114	515.862	607.289	706.188	923.27	898.775	721.583	0.489006	0.153352	3.18878	0.00142874	0.0889795
ENSRNOG00000026942	RGD1311595	3833.08	3411.31	4129.2	4402.16	5245.54	4787.81	4301.52	0.343874	0.108162	3.17926	0.00147653	0.0889795
ENSRNOG00000026963	Hsp90b1	68324.7	60205.9	84641.5	58720.4	47392.5	51606.3	61815.2	-0.434638	0.13661	-3.1816	0.00146464	0.0889795
ENSRNOG00000033556	Spen	362.153	387.517	483.857	502.943	798.224	589.937	520.772	0.615515	0.193195	3.18597	0.00144268	0.0889795
ENSRNOG00000059592	LOC103689960	8.54224	16.5248	14.3361	39.7456	32.5928	36.4403	24.697	1.46662	0.460701	3.18346	0.00145528	0.0889795
ENSRNOG00000001982	Cblb	134.894	135.522	157.883	204.279	218.194	206.341	176.186	0.553339	0.174347	3.17379	0.00150463	0.0891826
ENSRNOG00000012417	Iapp	79691.2	77197.2	93672.5	71038.2	58062.6	39749.9	69901.9	-0.569425	0.179303	-3.17578	0.00149434	0.0891826
ENSRNOG00000014573	Ckmt1	1426.91	1391.77	1498.39	1263.04	974.22	1086.73	1273.51	-0.37615	0.11855	-3.17293	0.00150908	0.0891826
ENSRNOG00000051553	LOC103690980	5.70284	5.52783	6.14303	15.2891	32.5272	21.8003	14.4984	1.99652	0.629238	3.17291	0.0015092	0.0891826
ENSRNOG00000053047	Top2a	28377.5	25569.4	26059.2	23430.5	22138.9	21791.9	24561.2	-0.248196	0.0782333	-3.17251	0.00151125	0.0891826
ENSRNOG00000047045	LOC108348111	1292.18	1723.14	1245.05	1094.66	1022.11	1009.01	1231.02	-0.447134	0.141052	-3.16999	0.00152443	0.0895884
ENSRNOG00000008445	Dact1	209.683	147.67	166.92	230.311	300.734	278.067	222.231	0.625	0.197262	3.16837	0.00153297	0.0897196
ENSRNOG00000004234	Mgat2	836.826	937.355	849.964	709.276	682.401	698.376	785.7	-0.328276	0.10377	-3.16351	0.00155881	0.0905457
ENSRNOG00000018094	Sv2c	44.5872	64.1822	76.805	28.5337	25.3681	30.0945	44.9285	-1.13784	0.359697	-3.16332	0.00155982	0.0905457
ENSRNOG00000000543	Frk	69.237	88.8883	62.4696	108.018	129.298	144.156	100.344	0.788726	0.250135	3.1532	0.00161493	0.0915042
ENSRNOG00000005841	Erp44	3405.86	4573.98	3759.1	3248.98	2868.94	2752.46	3434.89	-0.404345	0.128229	-3.1533	0.00161438	0.0915042
ENSRNOG00000007587	Tcp11l2	281.81	222.918	228.362	335.278	334.52	360.07	293.826	0.491004	0.155626	3.15502	0.00160484	0.0915042
ENSRNOG00000011800	F3	893.066	992.201	976.915	804.076	666.419	486.56	803.206	-0.549478	0.174043	-3.15713	0.00159331	0.0915042
ENSRNOG00000011885	Rhpn2	901.19	958.956	1099.85	766.33	740.556	793.476	876.727	-0.362584	0.114978	-3.1535	0.00161326	0.0915042
ENSRNOG00000030880	Hs6st2	248.631	356.964	301.065	198.724	220.961	185.001	251.891	-0.587247	0.185937	-3.15831	0.00158684	0.0915042
ENSRNOG00000004921	Nusap1	4678	4184.36	4384.24	3852.48	3646.53	3370.36	4019.33	-0.285523	0.0907511	-3.14622	0.00165394	0.0933429
ENSRNOG00000027317	Ylpm1	491.029	522.107	613.506	649.292	897.853	736.753	651.757	0.488788	0.155645	3.14039	0.00168722	0.0948447
ENSRNOG00000057040	Spns2	1763.3	1872.5	1581.18	2114.51	2463.66	2075.35	1978.42	0.349941	0.111537	3.13744	0.00170429	0.0954271
ENSRNOG00000012820	Add3	2174.67	2766.19	2269.55	1892.91	1962.28	1580.13	2107.62	-0.408518	0.130361	-3.13375	0.0017259	0.096258
ENSRNOG00000010170	Tubb4b	8214.16	9004.14	7842.86	7363.15	6478.35	6648.89	7591.93	-0.290494	0.0928828	-3.12754	0.00176278	0.0967966
ENSRNOG00000018391	Cdk2ap2	668.732	706.494	649.165	561.583	526.909	449.281	593.694	-0.398397	0.127373	-3.12779	0.00176127	0.0967966
ENSRNOG00000018730	Nectin2	423.369	400.527	493.77	589.038	578.178	569.101	508.997	0.399181	0.127598	3.12843	0.00175745	0.0967966
ENSRNOG00000020836	Rorc	349.108	179.709	154.634	395.395	364.819	491.546	322.535	0.873298	0.279153	3.12838	0.00175773	0.0967966
ENSRNOG00000006729	Slc24a4	20.301	34.2899	33.3101	6.24352	7.97887	12.1199	19.0405	-1.72793	0.552718	-3.12624	0.00177055	0.0968489
ENSRNOG00000002496	Stxbp5l	261.815	305.277	353.305	371.955	482.037	482.486	376.146	0.538615	0.172397	3.12427	0.00178249	0.0971286
ENSRNOG00000003769	Tmem163	509.651	491.066	683.02	448.408	310.266	365.367	467.963	-0.580807	0.18638	-3.11625	0.00183166	0.0994269
ENSRNOG00000024905	Drc1	54.0811	59.6179	58.3709	76.4307	130.44	111.227	81.6946	0.883393	0.283623	3.11467	0.00184151	0.0995814
