# Supplementary material for: Insulin secretion deficits in a Prader-Willi syndrome β-cell model are associated with a concerted downregulation of multiple endoplasmic reticulum chaperones
Source: PLoS Genet. 2023 Apr 17;19(4):e1010710. doi: 10.1371/journal.pgen.1010710 (PMC10138222; doi:10.1371/journal.pgen.1010710)
Supplement: S3 Table — Data presented from small RNA-seq expression bioinformatics pipeline, deduplicated with UMI Tools, mapped using a custom rat annotation build with Bowtie2 aligner, with gene level counts quantified by HTSeq (with option—nonunique all) and differential expression with DESeq2. Top DE sRNAs with a cutoff of Padj < 0.1 are shown. PWS sRNAs gene names are color coded Snord116 (orange), Snord115 (blue), Mir344 (red), Snord64 (green) and Snord107 (purple). Full gene expression table available at GEO repository GSE190336. (XLSX) [file pgen.1010710.s022.xlsx]

## Sheet: S3 Table_smallRNAseqDEGs
gene_ID	gene_name	Control 5-9	Control 2	Control 16	PWS 3	PWS 19-1	PWS 19-4	baseMean	log2FC	lfcSE	pvalue	padj
ENSRNOG00000046685	Mir344a-2	1293.19	879.802	987.641	1.18783	0	1.31834	527.19	-10.077	0.851698	4.88835e-31	4.35406e-27
ENSRNOG00000049433	Mir344a-1	1259.71	877.188	1040.11	0.593913	0	1.31834	529.819	-10.6089	1.00672	4.33034e-25	1.92852e-21
ENSRNOG00000059940	Snord116	765.279	436.633	671.287	0	0	0	312.2	-13.2198	3.27789	2.60634e-22	7.73824e-19
ENSRNOG00000051811	Snord116	708.154	415.716	668.201	0	0	0	298.679	-3.0891e-05	0.00144286	4.35616e-22	9.70008e-19
ENSRNOG00000061924	Snord64 AABR07005711.2	560.417	486.31	578.696	0	0	0	270.904	-13.0031	3.26178	7.41171e-22	1.2665e-18
ENSRNOG00000055348	Snord64 AABR07005710.1	542.688	466.7	608.788	0	0	0	269.696	-3.68506e-05	0.00144293	8.53151e-22	1.2665e-18
ENSRNOG00000058825	Snord116	687.471	420.945	660.485	0.593913	0	0	294.916	-10.6125	1.33667	1.52296e-19	1.93785e-16
ENSRNOG00000054305	Snord116	635.27	383.034	644.281	0	0	1.31834	277.317	-3.04696e-05	0.00144285	3.35788e-19	3.73858e-16
ENSRNOG00000053918	Snord116	340.781	250.999	307.095	0	0	0	149.812	-12.0354	3.16012	8.11619e-19	8.03232e-16
ENSRNOG00000061669	Snord116	334.871	198.707	349.532	0	0	0	147.185	-12.004	3.16028	1.57794e-18	1.40547e-15
ENSRNOG00000052552	Snord116	344.72	192.171	335.644	0	0	0	145.422	-11.9817	3.1563	1.90684e-18	1.54402e-15
ENSRNOG00000052740	Snord116	309.263	183.02	266.972	0	0	0	126.542	-11.7429	3.11648	7.2333e-18	5.36892e-15
ENSRNOG00000055753	Snord116	265.927	186.942	240.737	0	0	0	115.601	-11.5987	3.103	1.51655e-17	1.03907e-14
ENSRNOG00000051750	Snord116	417.604	290.217	342.588	0	1.05051	0	175.243	-9.81589	1.32819	3.75864e-17	2.25427e-14
ENSRNOG00000052187	Snord116	229.485	197.4	201.386	0	0	0	104.712	-11.4374	3.088	3.79635e-17	2.25427e-14
ENSRNOG00000053521	Snord116	261.987	168.64	183.639	0	0	0	102.378	-11.4034	3.09322	6.70779e-17	3.73414e-14
ENSRNOG00000051822	Snord116	354.57	241.848	413.575	0.593913	0	0	168.431	-9.77719	1.33267	7.40638e-17	3.88051e-14
ENSRNOG00000059154	Snord116	246.229	149.03	185.954	0	0	0	96.8689	-11.3119	3.08336	1.25302e-16	6.20036e-14
ENSRNOG00000060158	Snord116	366.389	217.009	382.711	0	0	1.31834	161.238	-9.67552	1.33217	1.33875e-16	6.27591e-14
ENSRNOG00000061909	Snord116	340.781	234.004	330.242	0	0	1.31834	151.058	-9.59214	1.32994	1.94684e-16	8.67024e-14
ENSRNOG00000057393	Snord116	205.847	129.421	201.386	0	0	0	89.4424	-11.1801	3.06813	2.89485e-16	1.22783e-13
ENSRNOG00000058701	Snord107	203.877	172.561	274.688	0.593913	0	1.31834	108.84	-8.26487	1.01327	8.3934e-16	3.39818e-13
ENSRNOG00000056157	Snord116	161.526	91.5099	155.862	0	0	0	68.1497	-10.7292	3.02655	5.70404e-15	2.20895e-12
ENSRNOG00000056713	Snord116	150.692	103.275	111.11	0	0	0	60.8462	-10.5328	2.99693	1.43869e-14	5.33935e-12
ENSRNOG00000057005	Snord116	143.798	91.5099	128.085	0	0	0	60.5654	-10.5298	3.00015	1.56499e-14	5.57575e-12
ENSRNOG00000053726	Snord116	151.677	94.1245	109.566	0	0	0	59.228	-10.4864	2.99249	2.07783e-14	7.11816e-12
ENSRNOG00000049100	Mir344b-1	235.395	160.796	174.38	0	0	1.31834	95.3149	-8.88772	1.32611	2.29629e-14	7.57521e-12
ENSRNOG00000054389	Snord116	229.485	151.645	182.868	0.593913	0	0	94.0987	-8.90032	1.32628	2.57242e-14	8.18304e-12
ENSRNOG00000059567	Snord116	125.084	87.588	124.227	0	0	0	56.1498	-10.4004	2.98238	3.16305e-14	9.71494e-12
ENSRNOG00000053379	Snord116	144.783	90.2026	102.622	0	0	0	56.2679	-10.3969	2.98027	3.51616e-14	1.01443e-11
ENSRNOG00000056644	Snord116	140.843	87.588	108.023	0	0	0	56.0757	-10.3965	2.98421	3.53063e-14	1.01443e-11
ENSRNOG00000059451	Snord116	95.5368	75.8225	97.2209	0	0	0	44.7634	-10.0155	2.93978	2.82851e-13	7.87298e-11
ENSRNOG00000060200	Snord116	90.6122	75.8225	100.307	0	0	0	44.457	-10.0042	2.93875	3.04281e-13	8.21283e-11
ENSRNOG00000053833	Snord116	94.5519	65.3642	109.566	0	0	0	44.9137	-10.0184	2.94036	3.35249e-13	8.64762e-11
ENSRNOG00000058848	Snord116	165.466	100.661	176.695	0	1.05051	0	73.9787	-8.50826	1.33093	3.39808e-13	8.64762e-11
ENSRNOG00000049846	Mir344g	152.662	118.963	145.06	0.593913	0	0	69.5464	-8.44236	1.32305	4.43926e-13	1.09835e-10
ENSRNOG00000059608	Snord116	122.13	57.5205	80.2458	0	0	0	43.316	-9.9519	2.94036	6.6048e-13	1.58997e-10
ENSRNOG00000052049	Snord116	84.7027	47.0622	50.9252	0	0	0	30.4484	-9.34157	2.87423	1.74068e-11	4.08007e-09
ENSRNOG00000058910	Snord116	55.1553	30.0675	44.7525	0	0	0	21.6625	-8.74708	2.8126	3.8045e-10	8.6889e-08
ENSRNOG00000058803	Snord115	47.2759	20.9165	54.7832	0	0	0	20.4959	-8.6467	2.81269	8.9537e-10	1.99377e-07
ENSRNOG00000059948	Snord115	46.291	18.302	53.24	0	0	0	19.6388	-8.56704	2.80798	1.47722e-09	3.20918e-07
ENSRNOG00000058531	Snord115	37.4268	27.453	42.4377	0	0	0	17.8862	-8.40719	2.77866	1.92936e-09	4.09161e-07
ENSRNOG00000056852	Snord115	40.3815	24.8384	39.3513	0	0	0	17.4285	-8.35912	2.77584	2.56536e-09	5.31388e-07
ENSRNOG00000052538	Snord115	23.638	15.6874	30.8638	0	0	0	11.6982	-6.52707e-06	0.0014427	8.97783e-08	1.8174e-05
ENSRNOG00000059788	Snord115	19.6983	14.3801	24.691	0	0	0	9.79491	-5.75566e-06	0.0014427	3.688e-07	7.29979e-05
ENSRNOG00000050488	miR-344 AABR07003935.14	16.7436	18.302	14.6603	0	0	0	8.2843	-5.08183e-06	0.0014427	1.37111e-06	0.000265489
ENSRNOG00000061343	Snord115	21.6681	7.8437	20.833	0	0	0	8.39081	-4.68211e-06	0.0014427	1.69334e-06	0.000320906
ENSRNOG00000047759	Mir344b-3	26.5927	16.9947	7.71594	0	0	0	8.55056	-4.5506e-06	0.0014427	1.85183e-06	0.000343631
ENSRNOG00000049216	Mir344b-2	12.8039	19.6093	14.6603	0	0	0	7.84558	-4.76921e-06	0.0014427	2.249e-06	0.000408814
ENSRNOG00000061156	Snord116	18.7134	6.53642	23.1478	0	0	0	8.06627	-4.39113e-06	0.0014427	2.58194e-06	0.000459947
ENSRNOG00000046092	miR-344 AABR07003935.1	18.7134	18.302	8.48754	0	0	0	7.58382	-4.39271e-06	0.0014427	3.63025e-06	0.000634012
ENSRNOG00000051533	Snord116	14.7737	3.92185	23.1478	0	0	0	6.9739	-3.62123e-06	0.0014427	1.02264e-05	0.00175167
ENSRNOG00000035621	Mir135b	94.5519	346.43	81.0174	22.5687	40.9699	52.7335	106.379	-1.9162	0.539129	1.19424e-05	0.00200701
ENSRNOG00000046914	miR-344 AABR07003935.4	17.7285	11.7656	8.48754	0	0	0	6.33026	-3.81321e-06	0.0014427	1.28988e-05	0.00212759
ENSRNOG00000059473	Snord115	22.6531	11.7656	19.2899	0	0	1.31834	9.17113	-5.0332	1.4448	1.63327e-05	0.00264501
ENSRNOG00000035465	Mir3065	653.984	632.725	668.201	377.134	310.951	266.304	484.883	-1.61768e-05	0.00144272	4.66105e-05	0.00741357
ENSRNOG00000047713	miR-344 AABR07003935.6	11.819	9.15099	9.25913	0	0	0	5.03818	-3.21219e-06	0.0014427	5.68891e-05	0.00888967
ENSRNOG00000035476	Mir212	1953.09	1261.53	2612.62	1121.9	814.145	942.611	1450.98	-1.14953e-05	0.0014427	0.000631332	0.096953
