# Supplementary material for: Insulin secretion deficits in a Prader-Willi syndrome β-cell model are associated with a concerted downregulation of multiple endoplasmic reticulum chaperones
Source: PLoS Genet. 2023 Apr 17;19(4):e1010710. doi: 10.1371/journal.pgen.1010710 (PMC10138222; doi:10.1371/journal.pgen.1010710)
Supplement: S4 Table — (XLSX) [file pgen.1010710.s023.xlsx]

## Sheet: S4 Table_hiexp miRNA
gene_ID	gene_name	Control 5-9	Control 2	Control 16	PWS 3	PWS 19-1	PWS 19-4	Control_AVG
ENSRNOG00000035613	Mir7a1	1.25826e+06	620377	1.12196e+06	922445	1.00192e+06	740374	1.0002e+06
ENSRNOG00000035477	Mir7a2	1.26478e+06	623497	1.10521e+06	929051	1.00715e+06	749767	997829
ENSRNOG00000035504	Mir16	671204	859473	653033	650941	789242	828869	727903
ENSRNOG00000035455	Mir375	806138	657530	697051	683474	833397	558022	720240
ENSRNOG00000035464	Mirlet7f2	660821	635055	547816	502282	597436	469427	614564
ENSRNOG00000046475	Mir148a	532328	602308	705604	501869	466811	751290	613413
ENSRNOG00000035642	Mirlet7i	527687	580126	476862	450704	594884	456635	528225
ENSRNOG00000035451	Mir183	355488	390678	322714	322305	352006	523439	356293
ENSRNOG00000035611	Mir30d	331950	326251	311342	304931	329562	271313	323181
ENSRNOG00000035576	Mir27b	293893	300509	268982	261356	279483	266739	287795
ENSRNOG00000035531	Mir25	295460	268959	248187	266792	257743	325939	270869
ENSRNOG00000035485	Mir93	287324	246560	232232	270586	250825	328984	255372
ENSRNOG00000035632	Mirlet7a1	151438	171840	137001	136415	172216	134147	153426
ENSRNOG00000035500	Mirlet7c1	150681	161008	123913	115417	138761	87567.9	145201
ENSRNOG00000035461	Mirlet7c2	150460	157666	122673	114771	138398	87152.6	143600
ENSRNOG00000035532	Mir101-2	160343	124559	141000	138143	118370	149291	141968
ENSRNOG00000035496	Mir103a2	145278	126301	134247	123091	137590	107781	135275
ENSRNOG00000035503	Mir103a1	145311	125544	131738	122598	138329	108514	134198
ENSRNOG00000035636	Mirlet7b	126038	138963	107689	114366	135406	91828.8	124230
ENSRNOG00000047216	Mir26a-2	139891	115265	112694	103269	110892	79975.6	122617
ENSRNOG00000035582	Mir26a	140130	113638	110444	103256	110360	79300.6	121404
ENSRNOG00000035530	Mir192	158733	66206.1	122627	159281	164950	134708	115855
ENSRNOG00000035572	Mir125a	101528	121136	102999	96403.9	97683.7	54751.9	108554
ENSRNOG00000035525	Mir148b	109013	95056.5	100882	93152.8	96969.4	94671.1	101651
ENSRNOG00000035577	Mir141	87613.1	51925.3	91999.5	70814	64630.5	68055.2	77179.3
ENSRNOG00000035654	Mir99b	71887	76151.9	74387.9	72154.4	76547.5	67701.9	74142.3
ENSRNOG00000035542	Mir129-2	72876.8	66951.2	59202.9	54426.1	59692	56260	66343.7
ENSRNOG00000035598	Mir129-1	70351.5	64464.8	56871.1	51813.5	57329.4	54456.6	63895.8
ENSRNOG00000035646	Mir30a	61362.2	45497.4	50987.7	46807.4	46306.4	44778.6	52615.8
ENSRNOG00000035555	Mir384	57926.8	42967.8	51436	49313.7	44314.7	25430.7	50776.9
ENSRNOG00000035612	Mir342	51109.2	49343.4	46443	45527.6	51959.2	35193	48965.2
ENSRNOG00000035480	Mir21	51704.1	42370.4	52196	47635.9	43752.7	56008.2	48756.8
ENSRNOG00000035484	Mir425	49952	39383.2	47303.4	45609.5	45201.3	30358.7	45546.2
ENSRNOG00000047385	Mir340-2	56807	29668.8	44308	47134.7	45419.8	37584.5	43594.6
ENSRNOG00000045609	Mir340-1	56280	29332.8	43409.9	46681.5	45114.1	36999.1	43007.6
ENSRNOG00000035467	Mir23b	45390.8	42548.2	34048.9	33744.9	33936.7	15290.1	40662.6
ENSRNOG00000035594	Mirlet7d	42416.4	38719.1	34435.5	35821.8	38406.6	25297.6	38523.7
ENSRNOG00000050242	Mirlet7g	41139.9	35160.7	34574.4	32681.8	35422.1	22009.6	36958.3
ENSRNOG00000035640	Mir30e	39222.3	36640.6	31228.7	31773.7	31713.8	26104.4	35697.2
ENSRNOG00000035516	Mir132	28314.3	21925.8	41186.9	20748.3	17319.7	20481.7	30475.7
ENSRNOG00000035609	Mir140	30725.4	25422.8	27968.7	29418.9	28657.9	27045.7	28039
ENSRNOG00000035540	Mir106b	31067.2	26880.4	25736.5	27915.1	26785.9	32282.1	27894.7
ENSRNOG00000035608	Mir26b	31413.9	27684.4	24282.8	27776.1	29528.8	17847.7	27793.7
ENSRNOG00000035624	Mir96	22781.1	17005.2	20403.3	19312.8	14593.7	10107.7	20063.2
ENSRNOG00000040448	Mir146b	20091.3	17233.9	18288.3	17765.7	20767.5	14050.8	18537.8
ENSRNOG00000040357	Mir672	15999	21381.9	16998.2	15103.2	17631.7	21926.6	18126.4
ENSRNOG00000055316	Mir1839	21067.3	14312.1	18652.5	16283.3	14677.7	14111.5	18010.7
ENSRNOG00000035656	Mir98	18771.5	18651	15598.5	17461.6	20058.4	14632.2	17673.7
ENSRNOG00000035614	Mir196a	16969.1	19024.9	15657.2	11189.9	14878.4	20800.7	17217.1
ENSRNOG00000035472	Mir204	15144.1	17162	13918	12800	14078.9	7725.46	15408
ENSRNOG00000046413	rno-mir-598-1	16846	15092.6	12309.2	11377	11231	9095.21	14749.3
ENSRNOG00000046841	Mir598	16500.3	14982.8	12178.1	11219.6	11056.6	8819.68	14553.7
ENSRNOG00000041219	Mir872	10100.3	21470.8	11059.3	9637.42	13202.8	15519.5	14210.1
ENSRNOG00000035479	Mir339	14361.1	10281.8	13202.7	15653.8	19382.9	28534.1	12615.2
ENSRNOG00000036245	Mir532	13655.9	8207.13	12917.3	9523.39	7240.11	6434.8	11593.4
ENSRNOG00000035588	Mir194-2	15733	6827.94	11621.8	13585.7	13024.2	8636.43	11394.2
ENSRNOG00000035544	Mir361	12300.6	9885.68	11692.7	12595.7	12489.5	8031.31	11293
ENSRNOG00000035501	Mir24-2	10950.3	13187.9	8938.92	8681.22	11315	5517.24	11025.7
ENSRNOG00000035599	Mir101a	11287.1	10356.3	10344.8	9906.46	8113.08	9509.17	10662.7
ENSRNOG00000035639	Mir107	10256.9	10804.7	8979.81	8213.22	9606.91	4829.07	10013.8
ENSRNOG00000035482	Mir194-1	12898.5	5489.29	9626.41	10749.2	9263.39	5319.49	9338.05
ENSRNOG00000035617	Mir186	10138.7	7408.38	9071.63	10035.9	9170.95	5182.38	8872.91
ENSRNOG00000046704	Mir3099	8462.39	9272.57	8655.74	9171.2	9313.81	7026.74	8796.9
ENSRNOG00000035550	Mir125b1	7973.87	7926.06	5972.14	6275.87	8429.29	3493.59	7290.69
ENSRNOG00000035539	Mir152	8049.71	4321.88	8641.08	8412.18	5142.24	6765.71	7004.23
ENSRNOG00000035637	Mir29b2	7367.17	4761.13	6631.08	5384.41	5600.26	3320.89	6253.13
ENSRNOG00000049256	Mir29b-3	7268.68	4949.38	6536.17	5253.16	5521.48	3334.08	6251.41
ENSRNOG00000035463	Mir29b1	7119.95	4736.29	6570.9	5176.54	5494.16	3260.25	6142.38
ENSRNOG00000053467	Mir30b	9174.49	4055.2	4918.91	4960.95	4595.98	2118.57	6049.53
ENSRNOG00000035585	Mir185	6382.25	5453.99	5699	6468.9	7249.56	3630.7	5845.08
ENSRNOG00000035534	Mir128-1	5930.18	5891.93	5368.75	5044.69	6016.27	3245.75	5730.29
ENSRNOG00000049112	Mir744	4694.11	7601.86	4717.53	5694.43	7494.33	5501.42	5671.16
ENSRNOG00000040346	Mir671	5791.3	5952.06	5227.55	6290.13	6775.78	4250.32	5656.97
ENSRNOG00000061112	Mir676	5456.43	5393.85	5708.25	5390.94	5155.9	4602.32	5519.51
ENSRNOG00000050872	Mir3559	6246.33	4261.75	4879.56	5253.16	7311.54	6536.32	5129.21
ENSRNOG00000035644	Mir23a	6044.43	4334.95	4987.59	5430.14	4229.35	2169.98	5122.32
ENSRNOG00000036413	Mir328	3656.99	7088.09	3846.4	4324.87	5173.76	3753.31	4863.83
ENSRNOG00000035562	Mir30c2	6225.65	4524.51	3694.39	3268.89	4177.88	1879.95	4814.85
ENSRNOG00000057450	Mir196b-2	4434.09	5396.47	4550.86	4617.08	8343.14	10552	4793.81
ENSRNOG00000049663	Mir196b-2	4352.34	5481.44	4507.65	4569.56	8388.32	10359.5	4780.48
ENSRNOG00000049258	Mir196b	4341.51	5365.09	4604.1	4576.1	8284.32	10354.2	4770.23
ENSRNOG00000035607	Mir128-2	5060.5	4657.85	4410.43	4173.42	5069.76	2578.67	4709.59
ENSRNOG00000035567	Mir30c1	5924.27	4218.61	3321.71	3006.98	3857.47	1560.91	4488.19
ENSRNOG00000035522	Mir184	4516.82	4585.95	4115.68	5095.18	3867.98	5421	4406.15
ENSRNOG00000040434	Mir582	6103.52	2494.3	4600.24	4952.04	4155.81	4702.51	4399.35
ENSRNOG00000035627	Mir325	5343.17	3414.63	4212.9	3842.02	4176.82	2902.98	4323.57
ENSRNOG00000035478	Mir34c	4894.04	3723.15	4298.55	3610.39	4627.49	4078.94	4305.25
ENSRNOG00000036417	Mir181d	5003.37	3482.6	4352.56	3700.07	3667.33	3974.79	4279.51
ENSRNOG00000036423	Mir92b	3897.31	4159.78	4590.21	4573.13	4572.87	7278.54	4215.77
ENSRNOG00000035483	Mir15b	5100.88	3844.72	3438.22	3902.01	3966.72	2011.78	4127.94
ENSRNOG00000041321	Mir879	4727.59	3929.7	3215.23	3748.18	3588.54	3497.55	3957.51
ENSRNOG00000035537	Mir423	3160.59	4040.82	4062.44	3782.03	5153.8	6495.45	3754.62
ENSRNOG00000035601	Mir139	4366.13	2963.61	2998.42	4462.66	3631.61	4122.44	3442.72
ENSRNOG00000035569	Mir181c	3877.61	2476	3228.35	2626.88	2212.37	1500.27	3193.99
ENSRNOG00000036265	Mir488	3074.91	2451.16	2825.58	2829.99	2332.13	2402.01	2783.88
ENSRNOG00000036266	Mir455	2677	3504.83	2102.59	2382.78	2413.02	1067.85	2761.47
ENSRNOG00000035512	Mir32	2677	2643.33	2912.77	2495.62	1647.2	1837.76	2744.37
ENSRNOG00000035519	Mir324	2618.89	2317.81	2300.89	2095.92	2690.35	2076.38	2412.53
ENSRNOG00000040458	Mir652	2009.23	2104.73	2272.35	2214.11	3396.3	3303.75	2128.77
ENSRNOG00000035586	Mir301a	2358.87	1813.2	2080.99	2217.08	2071.6	1446.22	2084.36
ENSRNOG00000035597	Mir27a	2343.11	1700.78	1834.85	2232.52	2052.7	1501.59	1959.58
ENSRNOG00000035476	Mir212	1953.09	1261.53	2612.62	1121.9	814.145	942.611	1942.41
ENSRNOG00000036246	Mir483	1610.34	2300.82	1793.96	1754.42	1894.07	1186.5	1901.7
ENSRNOG00000035638	Mir195	1889.07	2316.51	1403.53	1902.9	2032.74	1202.32	1869.7
ENSRNOG00000040376	Mir802	1945.21	1362.19	1791.64	2110.77	2311.12	1597.82	1699.68
ENSRNOG00000035629	Mir320a	1591.62	1733.46	1746.89	1858.95	2449.79	2258.31	1690.66
ENSRNOG00000035618	Mir345	1904.83	1584.43	1449.83	1602.97	1240.65	1491.04	1646.36
ENSRNOG00000035481	Mir218-2	1854.6	1823.66	1214.49	1764.51	2491.81	1394.8	1630.92
ENSRNOG00000036562	Mir374b	1965.89	1015.76	1568.65	1611.28	1363.56	1111.36	1516.77
ENSRNOG00000035543	Mir331	1786.64	1394.87	1340.26	1501.41	1890.92	1232.65	1507.26
ENSRNOG00000035521	Mir187	1270.54	2002.76	1039.34	1134.37	1216.49	1111.36	1437.55
ENSRNOG00000035570	Mir130a	1937.33	1092.89	1259.24	1535.86	1380.37	835.826	1429.82
ENSRNOG00000035589	Mir383	1103.11	1588.35	1070.2	845.731	902.387	311.128	1253.89
ENSRNOG00000040385	Mir760	968.172	1204.01	1036.25	1112.99	1534.79	1384.25	1069.48
ENSRNOG00000049433	Mir344a-1	1259.71	877.188	1040.11	0.593913	0	1.31834	1059
ENSRNOG00000046685	Mir344a-2	1293.19	879.802	987.641	1.18783	0	1.31834	1053.55
ENSRNOG00000050903	mir-378 AABR07030200.1	1212.43	818.36	1106.47	874.239	755.316	850.328	1045.75
ENSRNOG00000041292	miR17 AABR07041787.1	1247.89	465.393	1379.61	1650.48	1535.84	1564.87	1030.96
ENSRNOG00000041535	Mir1224	914.986	1058.9	982.239	1074.98	1373.02	1502.9	985.375
ENSRNOG00000040447	Mir708	510.186	1249.76	1193.66	494.135	423.355	881.968	984.535
ENSRNOG00000049078	Mir7b	1288.27	640.569	1000.76	1100.52	1652.45	939.975	976.532
ENSRNOG00000036338	Mir702	1124.77	873.266	895.049	1076.17	1200.73	1156.18	964.363
ENSRNOG00000035536	Mir28	1014.46	878.495	985.326	1190.79	939.155	1372.39	959.428
ENSRNOG00000046719	Mir664-2	1034.16	878.495	918.969	846.325	839.357	912.289	943.875
ENSRNOG00000041223	Mir877	962.262	956.932	910.481	1057.76	1036.85	1686.15	943.225
ENSRNOG00000047763	Mir3547	874.605	732.079	718.354	820.787	896.084	562.93	775.013
ENSRNOG00000035546	Mir421	869.68	628.804	789.341	884.336	815.195	707.947	762.608
ENSRNOG00000036273	Mir363	1033.18	296.753	889.648	1249.59	1100.93	431.096	739.859
ENSRNOG00000050728	Mir190a-2	736.717	669.329	605.701	494.729	503.194	448.235	670.583
ENSRNOG00000047497	Mir190	672.697	683.71	612.646	527.394	535.76	494.376	656.351
ENSRNOG00000035465	Mir3065	653.984	632.725	668.201	377.134	310.951	266.304	651.637
ENSRNOG00000035515	Mir153	840.133	305.904	749.218	694.284	638.71	453.508	631.752
ENSRNOG00000035547	Mir33	678.607	634.033	543.974	488.196	518.952	541.837	618.871
ENSRNOG00000035491	Mir137	798.766	377.805	661.256	542.242	672.326	428.46	612.609
ENSRNOG00000036268	Mir362	688.456	439.247	695.206	481.069	316.203	160.837	607.637
ENSRNOG00000041554	Mir1306	471.774	666.715	534.715	479.881	516.851	735.632	557.735
ENSRNOG00000035561	Mir34b	551.553	594.814	468.358	374.759	564.123	437.688	538.242
ENSRNOG00000035655	Mir365b	487.533	572.59	470.672	296.362	400.244	291.353	510.265
ENSRNOG00000036260	Mir497	510.186	543.83	430.55	553.526	528.406	344.086	494.855
ENSRNOG00000047135	Mir365-1	482.609	505.919	392.741	238.753	368.729	209.616	460.423
ENSRNOG00000035549	Mir92a2	458.971	232.697	602.615	779.807	709.094	433.733	431.427
ENSRNOG00000035524	Mir99a	517.081	301.983	428.235	655.086	755.316	537.882	415.766
ENSRNOG00000052819	Mir346	464.88	398.722	334.1	295.175	262.627	228.072	399.234
ENSRNOG00000035653	Mir219a1	544.658	317.67	332.557	353.972	420.204	300.581	398.295
ENSRNOG00000036558	Mir20b	500.337	162.103	490.734	772.086	669.174	325.629	384.391
ENSRNOG00000046478	Mir6324	436.318	367.347	335.644	367.038	386.587	283.443	379.769
ENSRNOG00000040429	Mir674	358.509	309.826	428.235	249.443	308.85	179.294	365.523
ENSRNOG00000036262	Mir500	356.539	284.988	378.853	291.017	220.607	143.699	340.127
ENSRNOG00000046203	Mir322-2	375.253	298.061	327.928	304.677	369.779	254.439	333.747
ENSRNOG00000050456	Mir351	356.539	292.832	348.761	339.718	307.799	284.761	332.711
ENSRNOG00000046692	Mir322	385.102	274.53	337.187	332.591	352.971	249.166	332.273
ENSRNOG00000046106	Mir351-2	349.645	292.832	341.816	326.652	316.203	267.622	328.098
ENSRNOG00000043820	Mir664-1	470.79	235.311	266.972	235.783	193.294	166.111	324.357
ENSRNOG00000040395	Mir484	326.007	354.274	253.083	245.286	370.83	164.792	311.121
ENSRNOG00000047361	Mir6329	307.294	313.748	295.521	201.336	226.91	369.134	305.521
ENSRNOG00000052523	rno-mir-484	303.354	333.357	259.256	251.225	354.022	171.384	298.656
ENSRNOG00000060270	Mir224	225.546	320.285	273.916	223.311	360.325	203.024	273.249
ENSRNOG00000035641	Mir138-1	256.078	291.524	239.194	207.869	146.021	122.605	262.266
ENSRNOG00000048587	Mir350-2	294.49	213.087	222.219	174.016	220.607	108.104	243.265
ENSRNOG00000048754	Mir378b	250.169	244.462	230.707	156.199	195.395	180.612	241.779
ENSRNOG00000047684	Mir350	306.309	181.712	220.676	177.58	248.971	113.377	236.232
ENSRNOG00000035508	Mir200b	309.263	171.254	222.219	176.986	185.94	197.751	234.246
ENSRNOG00000041245	Mir190b	207.817	266.686	179.01	168.671	202.748	246.529	217.838
ENSRNOG00000035620	Mir22	229.485	164.718	217.59	212.621	197.496	100.194	203.931
ENSRNOG00000035643	Mir138-2	223.576	224.853	147.375	161.544	153.374	79.1002	198.601
ENSRNOG00000035471	Mir124-1	264.942	135.958	187.497	148.478	111.354	55.3702	196.132
ENSRNOG00000035499	Mir124-2	258.048	139.879	182.868	165.108	128.162	46.1418	193.598
ENSRNOG00000049100	Mir344b-1	235.395	160.796	174.38	0	0	1.31834	190.19
ENSRNOG00000035593	Mir124-3	254.108	107.197	195.213	150.26	147.071	50.0968	185.506
ENSRNOG00000048126	Mir503-2	228.5	137.265	188.269	179.362	171.233	122.605	184.678
ENSRNOG00000048299	Mir503	220.621	130.728	196.757	167.483	152.324	133.152	182.702
ENSRNOG00000035506	Mir326	183.194	201.322	155.09	131.255	133.415	69.8719	179.869
ENSRNOG00000035592	Mir106a	250.169	82.3589	205.244	302.301	212.203	129.197	179.257
ENSRNOG00000035621	Mir135b	94.5519	346.43	81.0174	22.5687	40.9699	52.7335	174
ENSRNOG00000035565	Mir330	199.938	151.645	152.776	217.966	221.657	181.931	168.119
ENSRNOG00000036443	Mir499a	221.606	166.025	86.4186	149.072	135.516	56.6885	158.017
ENSRNOG00000035568	Mir3074	124.099	193.478	148.146	149.072	132.364	125.242	155.241
ENSRNOG00000036514	Mir615	131.979	169.947	157.405	118.783	161.778	102.83	153.11
ENSRNOG00000049846	Mir344g	152.662	118.963	145.06	0.593913	0	0	138.895
ENSRNOG00000050256	Mir1843b	129.024	120.27	104.165	109.874	87.1923	75.1452	117.82
ENSRNOG00000049508	Mir6318	131.979	126.807	93.3629	112.249	102.95	97.557	117.383
ENSRNOG00000046738	Mir542-3	130.994	78.437	113.424	71.2695	90.3438	79.1002	107.618
ENSRNOG00000049278	Mir542	132.964	75.8225	106.48	78.3965	86.1418	90.9653	105.089
ENSRNOG00000046539	Mir542-2	125.084	84.9735	97.9925	73.0512	88.2428	92.2836	102.683
