# Supplementary material for: Insulin secretion deficits in a Prader-Willi syndrome β-cell model are associated with a concerted downregulation of multiple endoplasmic reticulum chaperones
Source: PLoS Genet. 2023 Apr 17;19(4):e1010710. doi: 10.1371/journal.pgen.1010710 (PMC10138222; doi:10.1371/journal.pgen.1010710)
Supplement: S5 Table — (XLSX) [file pgen.1010710.s024.xlsx]

## Sheet: S5 Table_hiexp snoRNA
gene_ID	gene_name	Control 5-9	Control 2	Control 16	PWS 3	PWS 19-1	PWS 19-4	Control_AVG
ENSRNOG00000044894	Scarna15	21059.5	14308.2	18644	16274.4	14670.4	14104.9	18003.9
ENSRNOG00000054739	Snord110	14760.9	16790.8	17104.7	13993.8	12294.1	21177.8	16218.8
ENSRNOG00000056237	Snord57	16744.5	14637.7	15327.7	14892.4	12641.8	15708	15570
ENSRNOG00000052611	Snord43 AC127784.1	13443.1	13929.1	14172.6	13738.4	12049.3	19657.7	13848.3
ENSRNOG00000052013	Snord81	12638.4	11700.2	13933.4	13031	11901.2	13648.7	12757.4
ENSRNOG00000061138	Snord30	11203.4	10708	10996.8	11003.4	9490.3	11205.9	10969.4
ENSRNOG00000057682	snoZ40 Gm24357	10008.7	11840.1	10834.7	10127.4	9656.28	13619.7	10894.5
ENSRNOG00000053795	Snord45 Gm24494	10036.3	9677.82	9651.87	10367.3	9475.59	13995.5	9788.66
ENSRNOG00000056420	Snord45c	9623.61	10229.5	9452.8	10615	9969.33	14542.6	9768.64
ENSRNOG00000057925	Snord91a	8668.24	8758.8	8545.41	8240.54	6228.47	9420.84	8657.48
ENSRNOG00000006961	Snrpb (Snord119)	8908.56	7754.81	9212.84	8728.73	7299.99	13632.9	8625.4
ENSRNOG00000060919	Snord72	7887.2	8850.31	8340.16	8099.18	7199.14	15842.5	8359.23
ENSRNOG00000053988	Snord52	5365.82	7999.27	6506.08	6242.02	5968.99	8948.87	6623.72
ENSRNOG00000051436	Snord24	4337.57	7799.26	6825.52	4887.9	5648.59	9887.53	6320.78
ENSRNOG00000058679	Snord21	5805.09	5344.18	6033.1	5880.33	4570.77	5674.12	5727.45
ENSRNOG00000060818	Snord37	4560.16	5859.25	5070.15	4772.68	4411.09	8880.32	5163.18
ENSRNOG00000060290	Snord87	5285.06	5162.46	4616.45	4416.33	3721.95	3823.18	5021.32
ENSRNOG00000056422	Snord104	4030.27	5172.92	4786.2	4260.13	4223.05	5794.09	4663.13
ENSRNOG00000057993	Snord38 AC119459.2	3152.71	4865.71	3513.07	3458.35	3282.84	4601	3843.83
ENSRNOG00000053621	Snord2	3346.74	3623.79	3626.49	3548.03	3336.42	4330.74	3532.34
ENSRNOG00000057012	Snord95	2663.21	4485.29	3425.88	2648.26	2868.94	6326.7	3524.79
ENSRNOG00000052660	Snord95 Gm25296	2646.47	4438.23	3322.48	2711.21	2985.55	6454.58	3469.06
ENSRNOG00000061471	Snord48 Gm25744	3077.86	4002.9	3000.73	3622.87	3558.07	6486.22	3360.5
ENSRNOG00000054315	Snord27	2631.69	3414.63	3104.9	3409.06	3114.76	3033.49	3050.41
ENSRNOG00000055952	Snord75 AC113837.4	2692.76	3168.86	2940.55	2720.12	2425.63	3245.75	2934.05
ENSRNOG00000060216	Snord20 Gm24148	3025.66	2810.66	2572.5	2990.35	2712.41	3378.9	2802.94
ENSRNOG00000059148	Snord25	2814.89	2492.99	2775.42	2944.62	2405.67	3530.51	2694.43
ENSRNOG00000054872	snoR38 AC123144.4	2436.68	2247.22	2452.9	2661.32	2111.52	3096.77	2378.93
ENSRNOG00000053586	Snord19	2289.93	2265.52	2421.26	2382.78	2021.18	2607.67	2325.57
ENSRNOG00000058269	Snord83b	2240.68	2265.52	2467.56	2412.47	2819.57	4568.04	2324.59
ENSRNOG00000056942	Snord31	2334.25	1916.48	2230.68	2506.9	2157.75	2329.5	2160.47
ENSRNOG00000047709	Snord93 AABR07059190.1	2212.12	1822.35	2064.01	2124.43	1866.75	1985.42	2032.83
ENSRNOG00000056913	Snord91 Gm22771	1706.86	2150.48	1856.46	2033.56	1825.79	2096.16	1904.6
ENSRNOG00000056002	Snord50 AABR07071004.1	1864.44	1856.34	1844.88	1619.6	1672.41	1352.61	1855.22
ENSRNOG00000058779	Snord50 AABR07071007.1	1899.9	1811.9	1802.44	1602.97	1604.13	1367.12	1838.08
ENSRNOG00000060079	Snord26	1733.45	1601.42	2096.42	2294.88	1970.76	3070.41	1810.43
ENSRNOG00000054737	Snord50 AABR07071006.1	1835.88	1813.2	1753.06	1565.55	1656.65	1248.47	1800.72
ENSRNOG00000051978	Snord1b	1838.84	1478.54	1907.38	2013.36	1585.22	1075.76	1741.59
ENSRNOG00000056119	Snord66	1383.81	1809.28	1920.5	1681.37	1678.71	2759.28	1704.53
ENSRNOG00000054347	Snord74 Gm26224	1785.65	1636.72	1516.18	1872.01	1858.35	1524	1646.18
ENSRNOG00000061827	Snord50 AC120938.1	1642.84	1502.07	1587.17	1433.7	1463.36	1110.04	1577.36
ENSRNOG00000059872	Snora58 Gm50450	1562.08	1338.66	1560.16	1585.75	1391.92	1367.12	1486.97
ENSRNOG00000035409	Snora58	1535.48	1321.66	1532.39	1557.24	1374.07	1352.61	1463.18
ENSRNOG00000052293	Snord15	1324.71	1211.85	1775.44	1877.36	1515.88	1568.82	1437.33
ENSRNOG00000054324	Snord39	1056.81	1813.2	1322.51	1269.78	1299.48	1357.89	1397.51
ENSRNOG00000056475	Snord41 Gm25506	1219.33	1455.01	1266.96	1344.02	1158.71	2808.06	1313.76
ENSRNOG00000057809	Snord36	1146.44	1485.07	1305.54	962.138	1264.81	1081.04	1312.35
ENSRNOG00000060311	Snord34	1048.93	1626.26	1218.35	1133.19	1262.71	1692.75	1297.85
ENSRNOG00000054079	Snord36	1087.35	1486.38	1294.74	938.382	1237.5	1003.25	1289.49
ENSRNOG00000051927	Snord98	1346.38	1162.18	1314.8	1187.23	1065.22	1342.07	1274.45
ENSRNOG00000051481	Scarna18 AABR07032532.1	1108.03	1302.05	1346.43	1256.72	1265.86	2322.91	1252.17
ENSRNOG00000057240	Snord49b	1371	1192.24	1175.91	1253.16	1053.66	636.757	1246.38
ENSRNOG00000053764	Snord33	1122.8	1256.3	1334.09	1276.32	1149.26	1103.45	1237.73
ENSRNOG00000055658	Snord69	1225.23	1153.02	1273.13	1278.1	901.337	1032.26	1217.13
ENSRNOG00000055464	Snord82	970.142	1054.98	1081	1219.3	1018.99	1026.98	1035.37
ENSRNOG00000057905	Snord60	1173.03	924.25	920.512	1139.72	858.266	660.487	1005.93
ENSRNOG00000059556	Snora36b	1042.04	878.495	922.055	851.671	840.407	912.289	947.53
ENSRNOG00000055378	Snord38a	668.758	1221	797.057	923.534	1016.89	971.615	895.606
ENSRNOG00000055722	Snord42	832.254	841.891	985.326	971.047	1010.59	746.179	886.49
ENSRNOG00000051367	Snord70 Gm26293	832.254	996.15	826.377	858.204	783.68	1537.18	884.927
ENSRNOG00000060388	Snord45 AABR07013860.4	916.956	800.058	844.896	1015.59	817.296	791.002	853.97
ENSRNOG00000060532	Snord105 Gm24067	683.531	1041.91	818.662	854.64	770.023	841.099	848.033
ENSRNOG00000058132	Snord29	760.355	941.245	827.921	889.681	784.73	779.137	843.173
ENSRNOG00000061361	Snord46 Gm26330	780.053	452.32	1293.96	1321.46	570.427	773.864	842.112
ENSRNOG00000054607	Snord56 Gm23650	608.678	900.719	894.278	755.457	849.862	1095.54	801.225
ENSRNOG00000055561	Snord58	772.174	725.543	799.372	928.285	794.185	750.134	765.696
ENSRNOG00000059435	Snord18	998.704	661.486	616.504	685.969	637.659	1144.32	758.898
ENSRNOG00000056657	Snord62	613.602	762.147	851.068	808.909	764.771	843.736	742.272
ENSRNOG00000053438	Snora7a	967.187	559.518	668.201	660.431	516.851	510.197	731.635
ENSRNOG00000056323	Snora7 AC118412.1	965.217	571.283	639.652	693.096	518.952	503.605	725.384
ENSRNOG00000052983	Snord18	522.005	977.848	637.337	621.232	827.801	2179.21	712.397
ENSRNOG00000053819	Snord88 AABR07003250.2	467.835	917.713	646.596	654.492	743.761	1319.66	677.381
ENSRNOG00000052573	Snord17	707.169	468.008	840.266	950.854	609.295	416.595	671.814
ENSRNOG00000057120	Snora7 AC129753.3	885.439	492.846	611.103	579.659	476.931	481.193	663.129
ENSRNOG00000055569	Snord15	635.27	461.471	817.89	910.468	628.205	611.709	638.211
ENSRNOG00000059940	Snord116	765.279	436.633	671.287	0	0	0	624.4
ENSRNOG00000060868	Scarna3b	666.788	626.189	571.751	422.866	448.567	363.861	621.576
ENSRNOG00000045015	Scarna3	662.848	617.038	565.579	418.114	438.062	362.543	615.155
ENSRNOG00000059171	Snord58	596.859	643.184	578.696	688.939	597.74	688.172	606.246
ENSRNOG00000051811	Snord116	708.154	415.716	668.201	0	0	0	597.357
ENSRNOG00000059926	Snord71	604.738	539.908	638.108	565.999	467.477	445.598	594.252
ENSRNOG00000058825	Snord116	687.471	420.945	660.485	0.593913	0	0	589.634
ENSRNOG00000057316	Snord88 Gm26247	362.449	644.491	747.675	530.958	638.71	652.577	584.872
ENSRNOG00000052577	Snora54 Gm23297	625.421	485.002	594.899	462.658	434.911	412.64	568.441
ENSRNOG00000054305	Snord116	635.27	383.034	644.281	0	0	1.31834	554.195
ENSRNOG00000055390	Snord10 Gm25835	565.341	423.56	672.83	612.918	440.163	396.82	553.911
ENSRNOG00000052156	Snord51 Gm26457	607.693	529.45	514.653	574.313	450.668	705.31	550.599
ENSRNOG00000058899	Snord49a	516.096	522.914	601.072	596.882	565.174	309.809	546.694
ENSRNOG00000061924	Snord64 AABR07005711.2	560.417	486.31	578.696	0	0	0	541.807
ENSRNOG00000055348	Snord64 AABR07005710.1	542.688	466.7	608.788	0	0	0	539.392
ENSRNOG00000058488	Snord92	517.081	477.159	619.59	652.71	501.093	991.39	537.943
ENSRNOG00000040595	Snord79	531.854	505.919	564.035	777.431	761.619	905.698	533.936
ENSRNOG00000059478	snoU54 Gm24016	475.714	602.658	420.519	386.637	378.183	353.314	499.63
ENSRNOG00000060627	Snord62	439.272	465.393	565.579	525.613	468.527	544.473	490.081
ENSRNOG00000056397	Snord22	477.684	533.372	415.118	421.678	384.486	332.221	475.391
ENSRNOG00000060589	Snord53_Snord92 Gm22858	404.8	541.216	416.661	408.018	366.628	297.944	454.226
ENSRNOG00000059509	snosnR60_Z15 AC113837.7	430.408	564.747	367.279	512.546	521.053	457.463	454.145
ENSRNOG00000060075	Snord77 AC113837.8	430.408	564.747	367.279	512.546	521.053	457.463	454.145
ENSRNOG00000053606	Scarna6	497.382	414.409	448.296	453.155	414.951	448.235	453.363
ENSRNOG00000052356	snoZ196	475.714	427.482	420.519	465.627	352.971	661.805	441.238
ENSRNOG00000059804	Snord102 Gm25091	430.408	376.498	475.302	554.12	405.497	611.709	427.403
ENSRNOG00000057398	Snord19B Gm24916	294.49	453.628	453.697	379.51	482.184	697.4	400.605
ENSRNOG00000058148	Snord58	455.031	363.425	363.421	452.561	388.688	267.622	393.959
ENSRNOG00000060842	Snord12 AC130053.4	462.91	338.587	359.563	411.581	348.769	197.751	387.02
ENSRNOG00000055560	Snord33	302.369	456.242	402.001	410.987	461.174	413.958	386.871
ENSRNOG00000054081	Snord12	334.871	430.096	384.254	361.693	305.698	362.543	383.074
ENSRNOG00000055151	Snord34	235.395	475.851	358.791	267.855	347.719	357.269	356.679
ENSRNOG00000051750	Snord116	417.604	290.217	342.588	0	1.05051	0	350.136
ENSRNOG00000054970	Snord53	355.554	339.894	339.501	348.627	308.85	440.325	344.983
ENSRNOG00000061767	Snord83	238.35	454.935	330.242	329.621	362.426	487.785	341.176
ENSRNOG00000058017	Snord90	349.645	277.144	385.797	447.216	262.627	406.048	337.529
ENSRNOG00000051822	Snord116	354.57	241.848	413.575	0.593913	0	0	336.664
ENSRNOG00000055429	Snord4a	369.343	311.134	304.008	345.063	267.88	152.927	328.162
ENSRNOG00000054381	Snora36 AC136161.1	470.79	235.311	266.972	235.783	193.294	166.111	324.357
ENSRNOG00000060158	Snord116	366.389	217.009	382.711	0	0	1.31834	322.036
ENSRNOG00000057952	Snord101 Gm23130	353.585	318.977	282.403	355.16	304.648	292.671	318.322
ENSRNOG00000054310	snoMBII-202 AC119635.1	295.475	349.045	291.663	303.489	308.85	341.449	312.061
ENSRNOG00000058660	Snora79 Gm25848	298.429	269.301	344.131	353.378	310.951	535.245	303.954
ENSRNOG00000061909	Snord116	340.781	234.004	330.242	0	0	1.31834	301.676
ENSRNOG00000057278	Snord47 AC113837.6	346.69	313.748	242.281	354.566	310.951	218.844	300.906
ENSRNOG00000053918	Snord116	340.781	250.999	307.095	0	0	0	299.625
ENSRNOG00000055242	Snora7 AABR07028813.1	404.8	198.707	293.977	262.509	221.657	233.346	299.162
ENSRNOG00000054326	Snord88 AABR07003250.3	280.701	312.441	293.206	283.89	272.082	485.148	295.449
ENSRNOG00000061669	Snord116	334.871	198.707	349.532	0	0	0	294.37
ENSRNOG00000055465	Snora62	242.289	281.066	353.39	346.845	289.941	424.505	292.248
ENSRNOG00000052552	Snord116	344.72	192.171	335.644	0	0	0	290.845
ENSRNOG00000058093	Snord59a	228.5	355.581	248.453	288.641	266.829	274.214	277.512
ENSRNOG00000057313	Snord22	300.399	253.613	262.342	219.154	217.455	213.571	272.118
ENSRNOG00000061678	Snord100	264.942	243.155	285.49	284.484	303.597	208.297	264.529
ENSRNOG00000057249	Snord59 Gm50449	267.897	295.446	222.219	305.271	237.415	351.996	261.854
ENSRNOG00000058211	Snord22	278.731	248.384	249.997	212.621	201.698	205.661	259.037
ENSRNOG00000052740	Snord116	309.263	183.02	266.972	0	0	0	253.085
ENSRNOG00000055652	Snord44 Gm23212	332.901	172.561	231.478	242.91	181.738	175.339	245.647
ENSRNOG00000055753	Snord116	265.927	186.942	240.737	0	0	0	231.202
ENSRNOG00000052487	Snord73	198.953	290.217	167.436	247.068	265.779	300.581	218.869
ENSRNOG00000053089	Snora3 AABR07005004.1	195.998	248.384	212.188	243.504	219.556	254.439	218.857
ENSRNOG00000058701	Snord107	203.877	172.561	274.688	0.593913	0	1.31834	217.042
ENSRNOG00000057770	Snord111 Gm22193	240.319	185.634	219.904	270.824	224.809	230.709	215.286
ENSRNOG00000047430	Snord93 AABR07059193.1	207.817	224.853	208.33	234.002	262.627	266.304	213.667
ENSRNOG00000058816	Snord73	206.832	205.244	223.762	241.128	191.193	188.522	211.946
ENSRNOG00000060559	Scarna10	232.44	142.494	258.484	310.616	196.445	263.667	211.139
ENSRNOG00000060924	Snora3 AABR07005004.4	189.104	239.233	202.929	236.971	221.657	251.802	210.422
ENSRNOG00000052187	Snord116	229.485	197.4	201.386	0	0	0	209.424
ENSRNOG00000060031	Snord35a	126.069	277.144	222.219	212.621	277.334	346.723	208.478
ENSRNOG00000060695	Snord88a	174.33	243.155	199.071	217.966	195.395	424.505	205.519
ENSRNOG00000053521	Snord116	261.987	168.64	183.639	0	0	0	204.756
ENSRNOG00000055949	snoU105B Gm23008	223.576	179.098	194.442	201.93	210.102	171.384	199.038
ENSRNOG00000053973	Snord121A Gm24837	137.888	265.379	187.497	204.9	196.445	280.806	196.921
ENSRNOG00000059154	Snord116	246.229	149.03	185.954	0	0	0	193.738
ENSRNOG00000054389	Snord116	229.485	151.645	182.868	0.593913	0	0	187.999
ENSRNOG00000053674	snoU18 Gm22571	242.289	130.728	182.096	224.499	153.374	155.564	185.038
ENSRNOG00000055361	Snord18	242.289	130.728	182.096	224.499	153.374	155.564	185.038
ENSRNOG00000058606	Snora1 Gm22620	154.632	181.712	211.417	200.742	190.142	216.207	182.587
ENSRNOG00000057393	Snord116	205.847	129.421	201.386	0	0	0	178.885
ENSRNOG00000061656	Snord14	186.149	147.723	202.158	231.626	133.415	106.785	178.677
ENSRNOG00000060649	Snord24	142.813	197.4	192.899	153.823	191.193	110.74	177.704
ENSRNOG00000055640	Snord65	174.33	163.411	187.497	219.748	210.102	221.481	175.079
ENSRNOG00000061024	Snord121A Gm22888	117.205	213.087	189.812	162.732	147.071	212.252	173.368
ENSRNOG00000053443	SNORD36	148.722	205.244	147.375	136.006	151.273	152.927	167.113
ENSRNOG00000051850	Scarna2	166.451	88.8953	244.595	248.849	131.314	148.972	166.647
ENSRNOG00000059404	Snora64	207.817	155.567	133.486	174.61	182.789	98.8753	165.623
ENSRNOG00000057883	Snord36	149.707	177.791	162.806	158.575	155.475	148.972	163.435
ENSRNOG00000053898	Snora24 AABR07013208.1	207.817	137.265	133.486	200.742	160.728	114.695	159.523
ENSRNOG00000052161	Snord5 AC105648.4	184.179	124.192	158.948	199.555	96.6469	143.699	155.773
ENSRNOG00000058848	Snord116	165.466	100.661	176.695	0	1.05051	0	147.607
ENSRNOG00000056200	Snord12 Gm25878	124.099	147.723	165.893	162.732	128.162	105.467	145.905
ENSRNOG00000054774	Snord14	143.798	104.583	185.183	175.798	112.404	69.8719	144.521
ENSRNOG00000060578	Snord70	157.586	147.723	124.227	186.489	133.415	105.467	143.179
ENSRNOG00000054559	Snord61	208.802	86.2807	133.486	184.113	122.91	112.059	142.856
ENSRNOG00000057500	Snora79 Gm25776	172.36	99.3536	138.115	127.097	118.708	238.619	136.61
ENSRNOG00000056157	Snord116	161.526	91.5099	155.862	0	0	0	136.299
ENSRNOG00000051605	Snord86 Gm23187	147.737	116.348	126.541	129.473	151.273	187.204	130.209
ENSRNOG00000052114	Snord29	128.039	156.874	104.165	116.407	99.7984	59.3252	129.693
ENSRNOG00000060156	Snord28	135.918	111.119	136.572	149.072	136.566	208.297	127.87
ENSRNOG00000061095	ScaRNA20 Gm25492	124.099	122.885	119.597	109.874	112.404	154.245	122.194
ENSRNOG00000053634	Scarna3a	130.994	128.114	107.252	114.031	88.2428	80.4186	122.12
ENSRNOG00000056713	Snord116	150.692	103.275	111.11	0	0	0	121.692
ENSRNOG00000057005	Snord116	143.798	91.5099	128.085	0	0	0	121.131
ENSRNOG00000054329	Snord16	130.994	98.0463	131.171	168.671	96.6469	145.017	120.07
ENSRNOG00000053726	Snord116	151.677	94.1245	109.566	0	0	0	118.456
ENSRNOG00000053927	ScaRNA7 Gm22009	122.13	111.119	121.14	147.884	147.071	90.9653	118.13
ENSRNOG00000060502	Snord96	113.265	99.3536	140.43	148.478	142.869	208.297	117.683
ENSRNOG00000060242	Snord103 AABR07050041.2	112.28	150.338	83.3322	105.123	93.4953	84.3736	115.317
ENSRNOG00000055168	Snora79 AABR07051827.1	116.22	101.968	121.14	124.128	89.2933	214.889	113.109
ENSRNOG00000053379	Snord116	144.783	90.2026	102.622	0	0	0	112.536
ENSRNOG00000059567	Snord116	125.084	87.588	124.227	0	0	0	112.3
ENSRNOG00000056644	Snord116	140.843	87.588	108.023	0	0	0	112.151
ENSRNOG00000055929	Snord103 AABR07050041.1	102.431	146.416	81.789	108.092	88.2428	85.6919	110.212
ENSRNOG00000053003	Snord11	89.6273	118.963	115.739	155.605	123.96	156.882	108.11
ENSRNOG00000055027	Snord83	91.5971	103.275	118.054	121.158	116.607	135.789	104.309
