# Supplementary material for: Insulin secretion deficits in a Prader-Willi syndrome β-cell model are associated with a concerted downregulation of multiple endoplasmic reticulum chaperones
Source: PLoS Genet. 2023 Apr 17;19(4):e1010710. doi: 10.1371/journal.pgen.1010710 (PMC10138222; doi:10.1371/journal.pgen.1010710)
Supplement: S6 Table — BbsI site oligonucleotide cloning adapters for sgRNAs. Abbreviations: b/w, between; F, forward. (XLSX) [file pgen.1010710.s025.xlsx]

## Sheet: S6 Table_sgRNAs
S6 Table. sgRNA oligonucleotides. BbsI site oligonucleotide cloning adapters for sgRNAs. Abbreviations: b/w, between; F, forward.
sgRNA Oligo and Location	Oligo #	OligoSequence
sgRNA1 5’ of Frat 3 sense	4602	5’-CACCgGTCAGTGTGTTATTGCTCTG-3’
sgRNA1 5’ of Frat3 complementary	4603	5’-AAACCAGAGCAATAACACACTGACc-3’
sgRNA2 Frat3 3’-UTR sense	4604	5’-CACCgAAAGACCATCTCATCTTTTG-3’
sgRNA2 Frat3 3’-UTR complementary	4605	5’-AAACCAAAAGATGAGATGGTCTTTc-3’
sgRNA3 b/w Snord115/Ube3a #1 sense	4618	5’-CACCgTACTTATGACAATTAACCTC-3’
sgRNA3 b/w Snord115/Ube3a #1 complementary	4619	5’-AAACGAGGTTAATTGTCATAAGTAc-3’
sgRNA4 b/w Snord115/Ube3a #2 sense	4620	5’-CACCgGCCAGTGACATGGTTTAGCA-3’
sgRNA4 b/w Snord115/Ube3a #2 complementary	4621	5’-AAACTGCTAAACCATGTCACTGGCc-3’
sgRNA64-4 5' of Frat3 #1 sense (3' of gRNA1)	4990	5’-CACCgTTCAACATATTGGCCACCAG-3’
sgRNA64-4 5' of Frat3 #1 complementary	4991	5’-AAACCTGGTGGCCAATATGTTGAAc-3’
sgRNA70-3 5' of Frat3 #2 (3' of gRNA1)	4992	5’-CACCgGCTTGTATGAATCCCTCTGG-3’
sgRNA70-3 5' of Frat3 #2 complementary	4993	5’-AAACCCAGAGGGATTCATACAAGCc-3’
sgRNA79-1 inside b/w Snord115/Ube3a #1 sense	4994	5’-CACCgGCCAGGTACAGGTAGTTCAC-3’
sgRNA79-1 inside b/w Snord115/Ube3a #1 complementary	4995	5’-AAACGTGAACTACCTGTACCTGGCc-3’
sgRNA58-7 inside b/w Snord115/Ube3a #2	4996	5’-CACCgTGTTCAAACCAGGGGCACTG-3’
sgRNA58-7 inside b/w Snord115/Ube3a #2 complementary	4997	5’-AAACCAGTGCCCCTGGTTTGAACAc-3’
pX330 U6 promoter F sequencing primer	4454	5’-GAGGGCCTATTTCCCATGATTCC-3’
