# Supplementary material for: Insulin secretion deficits in a Prader-Willi syndrome β-cell model are associated with a concerted downregulation of multiple endoplasmic reticulum chaperones
Source: PLoS Genet. 2023 Apr 17;19(4):e1010710. doi: 10.1371/journal.pgen.1010710 (PMC10138222; doi:10.1371/journal.pgen.1010710)
Supplement: S7 Table — Abbreviations: F, forward; R, reverse; un, unmethylated; me, methylated; IC, imprinting center; chr, chromosome. (XLSX) [file pgen.1010710.s026.xlsx]

## Sheet: S7 Table_Genomic_PCRs
S7 Table. Genomic PCR, copy number ddPCR, and DNA methylation PCR primers. Abbreviations: F, forward; R, reverse; un, unmethylated; me, methylated; IC, imprinting center; chr, chromosome.
Genomic PCR Primer	Primer #	Primer Sequence	Use
sgRNA1 deletion-PCR F	4642	5’-TGGGAACTACAGTTCACACCTC-3’	Genome editing
sgRNA3 deletion-PCR R	4644	5’-TTGTCACCCTGGTAAGATACTG-3’	Genome editing
sgRNA1 rescreen deletion-PCR F	4805	5’-AAGTTACAGCAAATCTTTATTCTG-3’	Genome editing
sgRNA3 rescreen deletion-PCR R	4806	5’-AACACGAAAATATGTAACCACAG-3’	Genome editing
sgRNA1 scarred allele PCR R	4988	5’-TATAATTCAGCTTTGTGAATAGTATC-3’	Genome editing
sgRNA1 scarred allele PCR R	5353	5’-ATTAGAGTCCTAACTTCAATCAATC-3’	Genome editing
sgRNA3 scarred allele PCR F	4989	5’-TACTACAGATGTAAGGGCCAAG-3’	Genome editing
sgRNA2 deletion-PCR F	4643	5’-GTTGGTTCATGACTCACTTTGG-3’	Genome editing
sgRNA4 deletion-PCR R	4645	5’-AAAACCAGTGTGCTTCTGTCAC-3’	Genome editing
sgRNA70-3, sgRNA64-4 deletion-PCR F	4998	5’-GAGCTTGAAGTCAGATTACACC-3’	Genome editing
sgRNA79-1 deletion-PCR R	4999	5’-TGAAGTTGGCACCTTTGTTTTGC-3’	Genome editing
alt-sgRNA70-3 deletion-PCR F	5193	5’-TTCACCCTAGCAGATAAAGCTG-3’	Genome editing
sgRNA58-7 deletion-PCR R	5001	5’CTTGTCAGTGAACTTCCATCAC--3’	Genome editing
sgRNA70-3 scarred allele PCR R	5002	5’-ATACAGAATGTCCTGGCTTATAC-3’	Genome editing
sgRNA79-1 scarred allele PCR F	5003	5’-GTACAATGTGATGATTATGTCCTG-3’	Genome editing
sgRNA79-1 scarred allele PCR R	5107	5’-GCTCATCTAATTCCCTGGCTTG-3’	Genome editing
alt-sgRNA70-3 scarred allele PCR R	6023	5’-GCCAGGTGCCCATCTGTGG-3’	Genome editing
Ube3a exon 13 genomic PCR F	4467	5’-GTTACCTACATCTCATACTTGCT-3’	Control (genome editing)
Ube3a exon 13 genomic PCR R	4468	5’-TGTGGTTCACTATCTTACAGCC-3’	Control (genome editing)
Snord107 genomic PCR F	6028	5’-CAGAGACCTTGACTAGATTTATG-3’	Test ddPCR
Snord107 genomic PCR R	6029	5’-TGAGGCACATTGACTAGATTTC-3’	Test ddPCR
Snord107 genomic Taqman probe	6027	/56-FAM/ACCTTGTCT/ZEN/GAACACAATGATTTCA/3IABkFQ/	Test ddPCR probe
Snurf-Snrpn promoter F	4678	5'-CTTTTGACAGGACATTGCAGTC-3'	Test ddPCR
Snurf-Snrpn promoter R	4679	5'-CTCCATTGCGTTGCAAAATCTC-3'	Test ddPCR
Mirh1 exon 1 F	3493	5'-GATGAAATCCTGATCATCTGTG-3'	Test ddPCR
Mirh1 exon 1 R	3494	5'-CTCTCGTCGAGTCTCATCTG-3'	Test ddPCR
Ube3a exon 3 genomic PCR F	6025	5’-TAGCAGCTAGACTGGTGTGAC-3’	Control ddPCR
Ube3a exon 3 genomic PCR R	6026	5’-CTTTTACAAGCTGTGGCCATTC-3’	Control ddPCR
Ube3a exon 3 genomic Taqman probe	5444	/5HEX/CTGTTTTTA/ZEN/ATCAGTGACTCAAAGCT/3IABkFQ/	Control ddPCR probe
F outer (un/me) Snurf-Snrpn/IC	5037	5’-GTAGGAAtTtTGAAGATtAGATAGtTG-3’	DNA methylation
R outer (un/me) Snurf-Snrpn/IC	5038	5’-AAACCAAATACCCAACTAACCTTCC-3’	DNA methylation
F un Snurf-Snrpn/IC	5041	5’-GAtGtATGtGTAGGGAGtAGtAtG-3’	DNA methylation
R un Snurf-Snrpn/IC	5042	5’-CTACTCTCTACACTAAACTTACCA-3’	DNA methylation
F me Snurf-Snrpn/IC	5043	5’-CGtATGCGTAGGGAGtAGtACG-3’	DNA methylation
R me Snurf-Snrpn/IC	5044	5’-TACTCTCTACGCTAAACTTACCG-3’	DNA methylation
ψSnurf PCR F	5302	5’-TCAGACATCTTGTGAAGACCAATG-3’	ψgene genomic analysis
ψSnurf PCR R	5303	5’-CTTCCTCGCTCCATTGCGTTG-3’	ψgene genomic analysis
sgRNA1 off-target F (chr 2)	RC0005	5'-TGAGAATGGCCCCCATAGGA-3'	Off target PCR
sgRNA1 off-target R (chr 2)	RC0006	5'-TTGCTGCCTTCAACCCAAGAT-3'	Off target PCR
sgRNA1 off-target F (chr 6)	RC0007	5'-TCTGCCTCCAACTTCCACAC-3'	Off target PCR
sgRNA1 off-target R (chr 6)	RC0008	5'-TAACTGCAGCTTGTCAGTGGA-3'	Off target PCR
sgRNA1 off-target F (chr 1)	RC0009	5'-AACTGCACGGTAGGGAATGG-3'	Off target PCR
sgRNA1 off-target R (chr 1)	RC0010	5'-ATGCAAGCATGGGCCTAGAG-3'	Off target PCR
sgRNA3 off-target F (chr 19)	RC0013	5'-TCAATTTGAAGCCCAAAGGTCAC-3'	Off target PCR
sgRNA3 off-target R (chr 19)	RC0014	5'-TGCTCTGGACAACCAAATGTACT-3'	Off target PCR
sgRNA3 off-target F (chr 6)	RC0015	5'-TTGAGGGGATACTCTGGGGT-3'	Off target PCR
sgRNA3 off-target R (chr 6)	RC0016	5'-TGTAGAGCTGCTGGGAACAC-3'	Off target PCR
sgRNA3 off-target F (chr 9)	RC0017	5'-TTTCTGGTTTCGCTAATGACAC-3'	Off target PCR
sgRNA3 off-target R (chr 9)	RC0018	5'-GTGCTCAGGGGGAGCTAATC-3'	Off target PCR
sgRNA70-3 off-target F (chr 1)	RC0021	5'-GCAGTGCCATGCTTCAGAAC-3'	Off target PCR
sgRNA70-3 off-target R (chr 1)	RC0022	5'-TTGTACAGGTGACCCTCTGC-3'	Off target PCR
sgRNA70-3 off-target F (chr 8)	RC0023	5'-AAGGGCTGCTCGTAAATCCC-3'	Off target PCR
sgRNA70-3 off-target R (chr 8)	RC0024	5'-GGCCAGAGGGAGGGAAGATA-3'	Off target PCR
sgRNA79-1 off-target F (chr 9)	RC0029	5'-ACCAATAGAGCCCAGTTCGC-3'	Off target PCR
sgRNA79-1 off-target R (chr 9)	RC0030	5'-AGTGGTAAGGCAACAGCCAAG-3'	Off target PCR
sgRNA79-1 off-target F (chr 3)	RC0031	5'-CCACACTACTTCTCAGGGTTG-3'	Off target PCR
sgRNA79-1 off-target R (chr 3)	RC0032	5'-GGTGAACTGTGGAATCCTGTAC-3'	Off target PCR
sgRNA79-1 off-target F (chr 2)	RC0033	5'-GCTGTGCTCCATTTTCCTAGC-3'	Off target PCR
sgRNA79-1 off-target R (chr 2)	RC0034	5'-CACGTGCTACCATAGCAACAG-3'	Off target PCR
