# Supplementary material for: Insulin secretion deficits in a Prader-Willi syndrome β-cell model are associated with a concerted downregulation of multiple endoplasmic reticulum chaperones
Source: PLoS Genet. 2023 Apr 17;19(4):e1010710. doi: 10.1371/journal.pgen.1010710 (PMC10138222; doi:10.1371/journal.pgen.1010710)
Supplement: S8 Table — Abbreviations: F, forward; R, reverse; RT-PCR, reverse transcription-PCR; RT-ddPCR, reverse transcription-droplet digital PCR. (XLSX) [file pgen.1010710.s027.xlsx]

## Sheet: S8 Table_RT-&RT-ddPCRs
S8 Table. RT-PCR and RT-ddPCR primers. Abbreviations: F, forward; R, reverse; RT-PCR, reverse transcription-PCR; RT-ddPCR, reverse transcription-droplet digital PCR.
RT-PCR or RT-ddPCR Primer	Primer #	Primer Sequence
Gapdh exon 4 RT-PCR, RT-ddPCR F	4833	5’-TGCACCACCAACTGCTTAGC-3’
Gapdh exon 4/5 RT-PCR, RT-ddPCR R	4834	5’-GGCATGGACTGTGGTCATGA-3’
Ins2 exon 1 RT-PCR	4284	5’-CTAAGTGACCAGCTACAGTCG-3’
Ins2 exon 2 RT-PCR	4291	5’-TCCACAGGGCCATGTTGGAAC-3’
5.8S RNA RT-PCR F	4205	5’-CGACTCTTAGCGGTGGATCA-3’
5.8S RNA RT-PCR R	4206	5’-GACGCTCAGACAGGCGTAG-3’
Mkrn3 RT-PCR F	3617	5’-CTCCTCTGGCTTTGTCATTCCTA-3’
Mkrn3 RT-PCR R	3498	5’-AGAATTCTCCAAATGGGCAGTG-3’
Magel2 RT-PCR F	3497	5’-CCAACACTAAGCTGGAGTGCAC-3’
Magel2 RT-PCR R	3616	5’-TGACGATGATGTAAGTGTGGGTTT-3’
Ndn RT-PCR F	3495	5’-GAAGAAGCACTCCACCTTCG-3’
Ndn RT-PCR R	3496	5’-TCCATGATCTGCATCTTGGTG-3’
U1A RT-PCR F	3488	5’-GAATGGTCAGCAAGGCAATGC-3’
Snurf exon 1 RT-PCR F	3490	5’-GACGGTTGGTTCTGAGGAGA-3’
Snurf exon 2 RT-PCR R	3489	5’-ACCTGGACCTCAATCTCTGG-3’
Snurf exon 3 RT-PCR R	4242	5’-GTCTCAGCTCTGCCTGGAAATC-3’
Snurf exon 4 RT-PCR R	5294	5’-GATTGCTGTTCCACAATAGCAG-3’
Snurf exon 5 RT-PCR R	5295	5’-ATGCTTGTCAAAAGCCTTAAAGG-3’
Snrpn exon 8 RT-PCR F	2825	5’-ACCTGTAGGCAGAGCAACC-3’
Snrpn exon 10 RT-PCR R	2826	5’-TCACAAGAAGCATTGTAGGG-3’
Snrpn exon 8/9 RT-PCR F	5191	5’-ACCTCCAGGCATTATGGCTC-3’
Snrpn exon 10 RT-PCR R	5192	5’-TCAACTGTATCTTAGGGTCTTG-3’
Snord107 RT-PCR F	3499	5’-ATGATGACATGGGACCTTGTC-3’
Snord107 RT-PCR R	3279	5’-GTGAGGCACATTGACTAGAT-3’
Snord107 RT-PCR R	5971	5’-ATTTCAGAGTCACTCTAAGCTC-3’
Snord64 RT-PCR F	3500	5’-AATGATGAGCTGTGTTTACTG-3’
Snord64 RT-PCR R	3501	5’-CTTCAGAGTAATTATTTTGAGC-3’
Snord116 RT-PCR, RT-ddPCR F	3502	5’-GGATCGATGATGATTTCCAATAAA-3’
Snord116 RT-PCR, RT-ddPCR R	3503	5’-CTCAGTCACGATGATAGTGGC-3’
Ipw RT-PCR F	3491	5’-CATAGATGGTGCCACTTCTTCA-3’
Ipw RT-PCR R	3492	5’-TCTGAAGGTGGTGTCTGCTG-3’
Snord115 RT-PCR F	3504	5’-GTCAATGATGACAACATTAAG-3’
Snord115 RT-PCR R	3285	5’-GGCCTCAGCGTAATCCTATT-3’
Ube3a exon 12 RT-PCR F	4430	5’-CTGCAGTTTACAACAGGCACAG-3’
Ube3a exon 13 RT-PCR R	4192	5’-AGCAAGTATGAGATGTAGGTAAC-3’
Ube3a-ats RT-PCR R (Ube3a int 12 F)	4435	5’-AATAGGAGCATTTAACACTGAGC-3’
Xbp1 exon 3 RT-PCR F	5677	5’-GTCTCAGAGGCAGAGTCCAAG-3’
Xbp1 exon 4 RT-PCR R	5678	5’-GGCAACAGCGTCAGAATCCATG-3’
Gpi exon 13/14 RT-PCR F	5883	5’-CACCAAGGCACCAAGATGATAC-3’
Gpi exon 14/15 RT-PCR R	5884	5’-AGGAGGATCTTGTGATGCAGAC-3’
Hspa5 (Grp78) exon 8 RT-ddPCR F	5726	5’-CTCCACAGCTTCTGATAATCAG-3’
Hspa5 (Grp78) exon 9 RT-ddPCR R	5727	5’-GATTCCAGTCAGATCAAATGTAC-3’
Hsp90b1 (Grp94) exon 17 RT-ddPCR F	5732	5’-GATGAAGAAGAGACAGACGCAG-3’
Hsp90b1 (Grp94) exon 18 RT-ddPCR R	5733	5’-TTACAATTCATCCTTCTCTGTAGG-3’
Pdia4 (ERP72) exon 9 RT-ddPCR F	5728	5’-GAGCCAGAGGAGTTTGATTCAG-3’
Pdia4 (ERP72) exon 10 RT-ddPCR R	5729	5’-TGTTGTTCTTGGGAACTGGCTG-3’
Pdia6 (ERp5) exon 11/12 RT-ddPCR F	5738	5’-GTTTCTCAGGGAACTGTCTTTCG-3’
Pdia6 (ERp5) exon 13 RT-ddPCR R	5739	5’-ATCACTGAGGTCAATGTCGTCC-3’
Ppib (Cyclophilin B) exon 4 RT-ddPCR F	6256	5’-ACAGTCAAGACCTCCTGGCT-3’
Ppib (Cyclophilin B) exon 5 RT-ddPCR R	6257	5’-TCCACCTTCCGTACCACATC-3’
Creld2 exon 9 RT-ddPCR F	5734	5’-GATGGCTTTGAGGAGACAGAAG-3’
Creld2 exon 10 RT-ddPCR R	5735	5’-CTTCTGAATCCAGATGTCTATCAC-3’
Sdf2l1 exon 2 RT-ddPCR F	5675	5’-AACCTGCACACGCACCACTTC-3’
Sdf2l1 exon 3 RT-ddPCR R	5676	5’-AACATCGTACTGTCCACAGGTC-3’
Dnajb11 (ERdj3) exon 9 RT-ddPCR F	5736	5’-TTGATAATCACCTTTGATGTGGAC-3’
Dnajb11 (ERdj3) exonx 10 RT-ddPCR R	5737	5’-CCGTTGTATACCTTCTGCACTG-3’
Dnajc3 (P58IPK) exon 11 RT-ddPCR F	6260	5’-GAAAAAGTTCATTGACATAGCAGC-3’
Dnajc3 (P58IPK) exon 12 RT-ddPCR R	6261	5’-ACGGTCCGCCTGAGCTGAAG-3’
Hyou1 (ORP150, GRP170) exon 23 RT-ddPCR F	5730	5’-GGAAAAGGTCATTCCACCTACAG-3’
Hyou1 (ORP150, GRP170) exon 26 RT-ddPCR R	5731	5’-CTGTCTGCTCTGCCTGTTCAG-3’
Rat Ins1 (1) exon 2 RT-ddPCR F	5499	5'-TGTGGTCCTCACCTGGTGGAG-3'
Rat Ins1 (1) exon 2 RT-ddPCR F	5500	5'-GGCGGGGAGTGGTGGACTCA-3'
Rat Ins1 (2) exon 1 RT-ddPCR F	5466	5'-AGTGACCAGCTACAATCATAG-3'
Rat Ins1 (2) exon 2 RT-ddPCR R	5467	5'-GACAAAAGCCTGGGCAGGCTT-3'
Rat Ins2 (1) exon 1 RT-ddPCR F	4284	5'-CTAAGTGACCAGCTACAGTCG-3'
Rat Ins2 (1) exon 2 RT-ddPCR R	6194	5'-ACAAAAGCCTGGGCAGGGCG-3'
Rat Ins2 (2) exon 2 RT-ddPCR F	5497	5'-TGTGGTTCTCACTTGGTGGAA-3'
Rat Ins2 (2) exon 3 RT-ddPCR R	5498	5'-TGGACAGGGTAGTGGTGGGC-3'
Mouse Ins2 exon 1 RT-ddPCR F	5479	5'-CCTAAGTGATCCGCTACAATC-3'
Mouse Ins2 exon 2 RT-ddPCR R	6195	5'-ACAAAAGCCTGGGTGGGGTG-3'
mCherry (1) RT-PCR, 3' RT-ddPCR F	4294	5'-GCCAAGCTGAAGGTGACCAAG-3'
mCherry (1) RT-PCR, 3' RT-ddPCR R	4295	5'-GAAGGACAGCTTCAAGTAGTCG-3'
mCherry (2) RT-ddPCR F	6232	5'-GAGCAGCAGCAATGGTGAGC-3'
mCherry (2) RT-ddPCR R	4391	5'-GCCCTCGATCTCGAACTCGT-3'
Human INS (1) exon 2 RT-ddPCR F	5489	5'-CATGGCCCTGTGGATGCGC-3'
Human INS (1) exon 2 RT-ddPCR R	5478	5'-GTGTTGGTTCACAAAGGCTGC-3'
Human INS (2) exon 2 RT-ddPCR F	5490	5'-GCAGCCTTTGTGAACCAACAC-3'
Human INS (2) exon 3 RT-ddPCR R	5492	5'-TGTTCCACAATGCCACGCTTC-3'
NeoR RT-ddPCR F	6202	5'-CCTTCTATCGCCTTCTTGACG-3'
hGH polyA RT-ddPCR R	5291	5'-CACTGGAGTGGCAACTTCCAG-3'
Npy exon 2 RT-ddPCR F	5679	5’-TACTCCGCTCTGCGACACTAC-3’
Npy exon 4 RT-ddPCR R	5680	5’-CACATGGAAGGGTCTTCAAGC-3’
Iapp exon 2 RT-ddPCR F	4614	5’-CAGGCTGCCAGCTGTTCTCC-3’
Iapp exon 3 RT-ddPCR R	4615	5’-ACATGTGGCTGTGTTGCACTTC-3’
Pcsk1 exon 12 RT-ddPCR F	4745	5’-TAAGAATTGGGACTTCATGTCTG-3’
Pcsk1 exon 13 RT-ddPCR R	4746	5’-ACACGAGGCTGCTTCATGTG-3’
Chgb exon 3 RT-ddPCR F	4585	5’-AACCATCACCCCTGAGTGCC-3’
Chgb exon 4 RT-ddPCRR R	5476	5’-GTCTCTTAGCAACCGTACTTC-3’
Cacna1a (Cav2.1) exon 47 RT-ddPCR F	5757	5’-CACAGACAGGGCAGTAGTTC-3’
Cacna1a (Cav2.1) exon 48 RT-ddPCR R	5758	5’-GGCGAGTAGGACACAAGCG-3’
Tmem176a exon 6 RT-ddPCR F	5786	5’-CTGGAAAAGATTCTTCACAAAGG-3’
Tmem176a exon7 RT-ddPCR R	5787	5’-CTGACGCTTCTTTCAGGCTTC-3’
Tmem176b exon 7 RT-ddPCR F	5788	5’-CACGGTTATCTGTATCCTGAAG-3’
Tmem176b exon 8 RT-ddPCR R	5789	5’-TGGGTTTGGACAGCTCATGGG-3’
Derl3 exon 5/6 RT-ddPCR F	6283	5’-ATCACAGACCTGCTAGGGATC-3’
Derl3 exon 7 RT-ddPCR F	6284	5’-TGAGGGTCATCTAGTAGTAGCT-3’
Mylip exon 6 RT-ddPCR F	6269	5’-TGCGAGGAGGAGATCAACTC-3’
Mylip exon 7 RT-ddPCR F	6270	5’-GCAGGTAGACGTGCTGGACA-3’
Atp10a exon 21 RT-ddPCR F	4807	5’-GCCTACTATGACTCCGATGTG-3’
Atp10a exon21/22 RT-ddPCR F	4808	5’-TTGAGCCAGGTCCAGGTTTTG-3’
Jph3 exon 4 RT-ddPCR F	6289	5’-GAAGTCCCTGCCTGTTGCAC-3’
Jph3 exon 5 RT-ddPCR F	6290	5’-CGACCAAGATGGGAGCTGAG-3’
Ndrg4 3'-UTR RT-ddPCR F	6285	5’-GAGTGGGAGTCAGACCAGTG-3’
Ndrg4 3'-UTR RT-ddPCR F	6286	5’-CAGAGAGCACCAGGAAAATGG-3’
Tap1 exon 8/9 RT-ddPCR F	6277	5’-TCAGGGCTATGACACAGAGGT-3’
Tap1 exon 9 RT-ddPCR R	6278	5’-AGCTGGTTGCCAGCATCCAG-3’
Tap2 exon 10 RT-ddPCR F	6287	5’-CTGTGCAGACGACTTCATAGG-3’
Tap2 exon 11 RT-ddPCR R	6288	5’-TAGCCTCATCCAGGATGAGGA-3’
Syt1 exon 9/10 RT-ddPCR F	6262	5’-TGTGGGTGGCTTATCTGATCC-3’
Syt1 exon 10/11 RT-ddPCR R	6263	5’-ACCACCACTTGCACTTTCTGG-3’
Robo2 exon 28 RT-ddPCR F	5458	5’-GAATGCCAATGACCTTCTCGAC-3’
Robo2 exon 29 RT-ddPCR F	5459	5’-TTCCATGAGTTTGGACCTGATG-3’
Id4 exon 1 RT-ddPCR F	5454	5’-CTTACGGCGCTCAACACTGAC-3’
Id4 exon 2 RT-ddPCR F	5455	5’-CCTGGCTCGCTGGTGCTCAG-3’
Stard10 exon 6 RT-ddPCR F	6281	5’-AGAGCTGTGTCATCACCTACC-3’
Stard10 exon 7/8 RT-ddPCR F	6282	5’-TACATCTTCTTCATGGCCTTGG-3’
Parm1 exon 2/3 RT-ddPCR R	6267	5’-CCTTAAGTTCAGGCAGCATCG-3’
Parm1 exon 4 RT-ddPCR F	6268	5’-CAGGACCCGTAGTCATGGTC-3’
Rph3al (Noc2) exon 8 RT-ddPCR F	5784	5’-CCATCTTTCTGGCAGCCAGAG-3’
Rph3al (Noc2) exon 9 RT-ddPCR R	5785	5’-GTTGCCCAGGTATGCCTTTTGC-3’
Bsn exon 9 RT-ddPCR F	5776	5’-ATTTTCTAAGATCCTCCCTGGTG-3’
Bsn exon 10 RT-ddPCR R	5777	5’-TCTGGACACAATCACCAGAATG-3’
Pclo exon 15 RT-ddPCR F	5778	5’-CTACTCTGACCCGTTTGTTAAG-3’
Pclo exon 18 RT-ddPCR F	5779	5’-CCTCCAAGGTCTTCTTCATGAG-3’
Jph4 exon 4 RT-ddPCR F	6258	5’-CTGGGTGCCTGACAGAAGAG-3’
Jph4 exon 5 RT-ddPCR R	6259	5’-TGAGGAGCTGGGAGAACAGG-3’
Cacna1d (Cav1.3) exon 38 RT-ddPCR F	5782	5'-ACGGCTCTCAAGATCAAGACTG-3'
Cacna1d (Cav1.3) exon 40 RT-ddPCR R	5783	5'-TCAGGAAAGTGGCATAGAACTTC-3'
Srrm1 ex 11 RT-ddPCR F	6047	5'-CAGAACCAGCAGTCTTCATCTG-3'
Srrm1 ex 12 RT-ddPCR R	6048	5'-CGCTTTCGAGGTGATGGAGAG-3'
Srrm2 ex 12 RT-ddPCR F	6006	5'-TGCTAAGCCTGGCCCTCAGG-3'
Srrm2 ex 14/15 RT-ddPCR R	6007	5'-TTATGGAGACCTGGAGGAGCG-3'
Sim1 exon 10 RT-PCR F	5428	5’-AACCTATGAGAACAGCATGCC-3’
Sim1 exon 11 RT-PCR R	5430	5’-AGCTGACCACACTATCTTCATC-3’
Mon2 exon 2 RT-PCR F	5579	5’-ACAATAGCTGCAAGAAACACCG-3’
Mon2 exon 3 RT-PCR R	5580	5’-GCTAAACACAGCTGAGTGACC-3’
ψSnurf RT-PCR F	5300	5’-CTTGGTTCTGAGGAGGGATTTG-3’
