# Supplementary material for: Insulin secretion deficits in a Prader-Willi syndrome β-cell model are associated with a concerted downregulation of multiple endoplasmic reticulum chaperones
Source: PLoS Genet. 2023 Apr 17;19(4):e1010710. doi: 10.1371/journal.pgen.1010710 (PMC10138222; doi:10.1371/journal.pgen.1010710)
Supplement: S9 Table — (XLSX) [file pgen.1010710.s028.xlsx]

## Sheet: S9 Table_Antibodies
S9 Table. Antibodies used in this study.
Antibody	Type	Supplier	Catalog No. or Reference	Dilution
Anti-α-tubulin	rabbit monoclonal	Cell Signaling Technology, Danvers, MA	# 2125 (11H10)	1:1000 in 5% milk TBST
Anti-GPI	rabbit polyclonal	Sigma-Aldrich, Saint Louis, MO	HPA024305	1:500 in 5% milk TBST
Anti-GAPDH	mouse monoclonal	Sigma-Aldrich, Saint Louis, MO	G8795 (GAPDH-71.1)	1:5000 in 5% milk TBST
Anti-SmB/B'/Anti-SmN	rabbit polyclonal	Sigma-Aldrich, Saint Louis, MO	HPA003482	1:1000 in 5% milk TBST
Anti-KDEL	mouse monoclonal	Enzo Life Sciences, Farmingdale, NY	# ADI-SPA-827 (10C3)	1:1000 in 5% milk TBST
Anti-insulin	mouse monoclonal	Cell Signaling Technology, Danvers, MA	# 8138 (L6B10)	1:1000 in 5% BSA TBST
Anti-mCherry	rabbit polyclonal	Millipore Sigma, Burlington, MA	AB356482	1:1000 in 5% milk TBST
Anti-phosphoEIF2α (Ser51)	rabbit polyclonal	Cell Signaling Technology, Danvers, MA	# 9721	1:100 in 5% milk TBST
Anti-EIF2α	rabbit polyclonal	Cell Signaling Technology, Danvers, MA	# 9722	1:100 in 5% milk TBST
Anti-ATF6	rabbit polyclonal	Ronald C. Wek	Teske et al. 2011	1:500 in 5% milk TBST
Anti-mouse IgG (HRP)	Horse	Cell Signaling Technology, Danvers, MA	# 7076S	1:3000 in 5% milk TBST
Anti-rabbit IgG (HRP)	Goat	Santa Cruz Biotechnology, Dallas, TX	# 2301	1:3000-1:5000 5% milk TBST
Dilution of antibodies in TBST (20mM Tris pH 7.4, 150 mM NaCl and 0.1% Tween 20) included addition of sodium azide (0.05%) to prevent bacterial contamination
After transfer membranes were stained with Ponceau S for 10 minutes, then washed with TBST 3x for 3 min; then blocked with 5% milk TBST for 1 hr at room temp
After blocking antibodies were added at noted dilution and incubated overnight on a shaker at 4°C.
For 5% BSA TBST diluted antibodies a 10 minute blocking step in 5% BSA TBST was included following the first block in 5% milk
After primary antibody incubation membranes were washed 3x for 15 min with TBST followed by addition of secondary HRP-conjugated antibody for 1 hr at room temp
Membranes were washed an additional 3x for 15 min with TBST prior to ECL detection
