# Supplementary material for: Insulin secretion deficits in a Prader-Willi syndrome β-cell model are associated with a concerted downregulation of multiple endoplasmic reticulum chaperones
Source: PLoS Genet. 2023 Apr 17;19(4):e1010710. doi: 10.1371/journal.pgen.1010710 (PMC10138222; doi:10.1371/journal.pgen.1010710)
Supplement: S1 Data — (XLSX) [file pgen.1010710.s029.xlsx]

## Sheet: Data Summary
Numerical Data and Statistics, Summary
Fig. 1F, S9B Fig., ddPCR (Taqman probes), PWS-gene copy number.
Fig. 2, insulin secretion, pooled data.
Fig. 2, insulin secretion, individual data.
Fig. 3, proteomics.
Fig. 4A,B, RNA-seq.
Fig. 4C, RT-ddPCR, control genes.
Fig. 4D, RT-ddPCR, ER chaperone DEGs.
Fig. 4E,F, S16B-L Fig., RT-ddPCR, endogenous & transgene insulins.
Fig. 5B,D, quantification of protein gel bands.
Fig. 5F, quantification of protein gel bands.
Fig. 6B, S18B Fig., quantification of RT-PCR gel bands.
Fig. 6D, quantification of protein gel bands.
Fig. 6F, S19B Fig., quantification of protein gel bands.
S6G Fig., ddPCR (EvaGreen), PWS-gene copy number.
S12B Fig., RT-ddPCR, downregulated DEGs.
S12C Fig., RT-ddPCR, upregulated DEGs.
S12D,E Fig., RT-ddPCR, non-DEGs.
S13A,B Fig., small RNA-seq.

## Sheet: Fig. 1F
Fig. 1F, Droplet digital PCR probe-based PWS copy number raw data and calculation.							SampleType	TargetType	Supermix	DyeName(s)	Copies/20µLWell	TotalConfMax	TotalConfMin	PoissonConfMax	PoissonConfMin																									Fractional Abundance	TotalFractionalAbundanceMax	TotalFractionalAbundanceMin	PoissonFractionalAbundanceMax	PoissonFractionalAbundanceMin	MeanAmplitudeOfPositives	MeanAmplitudeOfNegatives	MeanAmplitudeTotal	ExperimentComments	MergedWells
							Unknown	Unknown	ddPCR Supermix for Probes (no dUTP)	FAM	1.59657			0.381309	0.00335268																									50			133.697	0	5362.37	568.642	568.968	Copy Number Variation Experiment with a Reference Copy Number of 1
Well	Sample	Sample_type	Target	Conc(copies/µL)	Status	Experiment	Unknown	Unknown	ddPCR Supermix for Probes (no dUTP)	HEX	1.59657			0.381309	0.00335268	Accepted Droplets	Positives	Negatives	Ch1+Ch2+	Ch1+Ch2-	Ch1-Ch2+	Ch1-Ch2-	Linkage	CNV	TotalCNVMax	TotalCNVMin	PoissonCNVMax	PoissonCNVMin	ReferenceCopies	UnknownCopies	Threshold1	Threshold2	Threshold3	ReferenceUsed	Ratio	TotalRatioMax	TotalRatioMin	PoissonRatioMax	PoissonRatioMin						4093.57	704.064	704.294	Copy Number Variation Experiment with a Reference Copy Number of 1
C01	EK01	NTC	Snord107	0.0798284	Manual	CNV	Unknown	Unknown	ddPCR Supermix for Probes (no dUTP)	FAM	24272.2			1237.74	1189.97	14738	1	14737	0	1	1	14736	0	2			8.69575	0	2		2500			Ube3a	1			4.34788	0	50.0525			50.7485	49.3565	6163.86	571.21	4170.38	Copy Number Variation Experiment with a Reference Copy Number of 2
C01	EK01	NTC	Ube3a	0.0798284	Manual	CNV	Unknown	Unknown	ddPCR Supermix for Probes (no dUTP)	HEX	24221.3			1235.15	1187.46	14738	1	14737	0	1	1	14736	0								1500														3833.25	808.567	2752.77	Copy Number Variation Experiment with a Reference Copy Number of 2
C03	EK01	NTC	Snord107	1213.61	Manual	CNV	Unknown	Unknown	ddPCR Supermix for Probes (no dUTP)	FAM	24389.8			1245.74	1193.81	16830	10831	5999	7033	3798	3785	2214	38.3689	2.00421			2.06	1.94841	2		2500			Ube3a	1.0021			1.03	0.974204	49.4456			50.1966	48.6946	6298.38	612.646	4281.82	Copy Number Variation Experiment with a Reference Copy Number of 1
C03	EK01	NTC	Ube3a	1211.07	Manual	CNV	Unknown	Unknown	ddPCR Supermix for Probes (no dUTP)	HEX	24936.8			1273.57	1220.7	16830	10818	6012	7033	3798	3785	2214	38.3689								1500														4148.96	888.361	3019.09	Copy Number Variation Experiment with a Reference Copy Number of 1
D01	EK02	INS1-E	Snord107	1219.49	Manual	CNV	Unknown	Unknown	ddPCR Supermix for Probes (no dUTP)	FAM	1.41263			0.337373	0.00296643	14357	9265	5092	6096	3169	3286	1806	27.36	1.95613			2.0149	1.89736	2		2500			Ube3a	0.978067			1.00745	0.948681	100			249.809	0	6668.94	620.566	620.929	Copy Number Variation Experiment with a Reference Copy Number of 2
D01	EK02	INS1-E	Ube3a	1246.84	Manual	CNV	Unknown	Unknown	ddPCR Supermix for Probes (no dUTP)	HEX	0			0.211624	0	14357	9382	4975	6096	3169	3286	1806	27.36								1500														0	703.251	703.251	Copy Number Variation Experiment with a Reference Copy Number of 2
D03	EK02	INS1-E	Snord107	0.0706313	Manual	CNV	Unknown	Unknown	ddPCR Supermix for Probes (no dUTP)	FAM	12678.1			650.762	617.282	16657	1	16656	0	1	0	16656	0								2500			Ube3a						50.7506			51.6891	49.8121	6585.53	609.784	3099.05	Copy Number Variation Experiment with a Reference Copy Number of 1
D03	EK02	INS1-E	Ube3a	0	Manual	CNV	Unknown	Unknown	ddPCR Supermix for Probes (no dUTP)	HEX	12303			631.686	598.847	16657	0	16657	0	1	0	16656	0								1500														4099.14	829.487	2160.85	Copy Number Variation Experiment with a Reference Copy Number of 1
E01	EK03	INS1_832_13	Snord107	633.903	Manual	CNV	Unknown	Unknown	ddPCR Supermix for Probes (no dUTP)	FAM	14096.6			721.365	688.528	13549	5644	7905	2373	3271	3144	4761	18.637	2.06096			2.13835	1.98358	2		2500			Ube3a	1.03048			1.06917	0.99179	50.9411			51.7696	50.1125	6538.23	646.499	3301.89	Copy Number Variation Experiment with a Reference Copy Number of 2
E01	EK03	INS1_832_13	Ube3a	615.152	Manual	CNV	Unknown	Unknown	ddPCR Supermix for Probes (no dUTP)	HEX	13575.8			694.914	662.885	13549	5517	8032	2373	3271	3144	4761	18.637								1500														4074.2	828.603	2251.49	Copy Number Variation Experiment with a Reference Copy Number of 2
E03	EK03	INS1_832_13	Snord107	704.832	Manual	CNV	Unknown	Unknown	ddPCR Supermix for Probes (no dUTP)	FAM	18748.6			957.404	917.784	16186	7295	8891	3296	3999	3800	5091	22.8312	2.07673			2.14558	2.00788	2		2500			Ube3a	1.03836			1.07279	1.00394	48.275			49.0145	47.5355	6329.68	610.785	3751.81	Copy Number Variation Experiment with a Reference Copy Number of 1
E03	EK03	INS1_832_13	Ube3a	678.79	Manual	CNV	Unknown	Unknown	ddPCR Supermix for Probes (no dUTP)	HEX	20088.4			1025.45	983.766	16186	7096	9090	3296	3999	3800	5091	22.8312								1500														4088.88	856.51	2712.5	Copy Number Variation Experiment with a Reference Copy Number of 1
F01	EK04	INS1_mCherry	Snord107	937.427	Manual	CNV	Unknown	Unknown	ddPCR Supermix for Probes (no dUTP)	FAM	15929.4			820.186	773.226	16512	9069	7443	5243	3826	4238	3205	13.1724	1.8666			1.92188	1.81132	2		2500			Ube3a	0.933301			0.960941	0.905661	47.987			49.0151	46.9589	5754.67	606.759	3138.81	Copy Number Variation Experiment with a Reference Copy Number of 2
F01	EK04	INS1_mCherry	Ube3a	1004.42	Manual	CNV	Unknown	Unknown	ddPCR Supermix for Probes (no dUTP)	HEX	17265.9			888.392	838.72	16512	9481	7031	5243	3826	4238	3205	13.1724								1500														3719.02	761.6	2299.22	Copy Number Variation Experiment with a Reference Copy Number of 2
F03	EK04	INS1_mCherry	Snord107	796.471	Manual	CNV	Unknown	Unknown	ddPCR Supermix for Probes (no dUTP)	FAM	12608.8			647.313	613.808	9338	4593	4745	2402	2191	2453	2292	7.21529	1.84519			1.9212	1.76919	2		2500			Ube3a	0.922596			0.960599	0.884593	33.9944			34.7684	33.2205	5955.68	600.692	2822.17	Copy Number Variation Experiment with a Reference Copy Number of 1
F03	EK04	INS1_mCherry	Ube3a	863.294	Manual	CNV	Unknown	Unknown	ddPCR Supermix for Probes (no dUTP)	HEX	24482			1251.33	1197.49	9338	4855	4483	2402	2191	2453	2292	7.21529								1500														3909.71	787.523	2806.7	Copy Number Variation Experiment with a Reference Copy Number of 1
G01	EK05	INS1_line_5_9+	Snord107	630.441	Manual	CNV	Unknown	Unknown	ddPCR Supermix for Probes (no dUTP)	FAM	13464.7			688.659	658.009	13434	5573	7861	3690	1883	4998	2863	35.8151	1.03005			1.06558	0.994517	2		2500			Ube3a	0.515023			0.532788	0.497259	34.2159			34.8845	33.5474	6220.47	665.523	3086.06	Copy Number Variation Experiment with a Reference Copy Number of 2
G01	EK05	INS1_line_5_9+	Ube3a	1224.1	Manual	CNV	Unknown	Unknown	ddPCR Supermix for Probes (no dUTP)	HEX	25887.4			1319.32	1269.93	13434	8688	4746	3690	1883	4998	2863	35.8151								1500														4089.15	826.266	3003.27	Copy Number Variation Experiment with a Reference Copy Number of 2
G03	EK05	INS1_line_5_9+	Snord107	673.234	Manual	CNV	Unknown	Unknown	ddPCR Supermix for Probes (no dUTP)	FAM	7358.51			379.21	356.748	17485	7619	9866	5094	2525	6572	3294	3.79185	1.04025			1.07115	1.00935	2		2500			Ube3a	0.520125			0.535573	0.504676	33.7288			34.5915	32.8661	6248.24	597.489	2115.04	Copy Number Variation Experiment with a Reference Copy Number of 1
G03	EK05	INS1_line_5_9+	Ube3a	1294.37	Manual	CNV	Unknown	Unknown	ddPCR Supermix for Probes (no dUTP)	HEX	14458.2			740.107	705.957	17485	11666	5819	5094	2525	6572	3294	3.79185								1500														3878.84	760.484	2192.04	Copy Number Variation Experiment with a Reference Copy Number of 1
H01	EK06	INS1_line_2	Snord107	367.925	Manual	CNV	Unknown	Unknown	ddPCR Supermix for Probes (no dUTP)	FAM	8155.38			431.159	384.836	15479	4157	11322	1988	2169	5118	6204	15.1983	1.0179			1.05719	0.978616	2		2500			Ube3a	0.508952			0.528595	0.489308	34.7778			36.422	33.1336	5888.93	684.316	2208.82	Copy Number Variation Experiment with a Reference Copy Number of 2
H01	EK06	INS1_line_2	Ube3a	722.908	Manual	CNV	Unknown	Unknown	ddPCR Supermix for Probes (no dUTP)	HEX	15294.6			799.672	730.794	15479	7106	8373	1988	2169	5118	6204	15.1983								1500														3909.22	781.301	2276.34	Copy Number Variation Experiment with a Reference Copy Number of 2
H03	EK06	INS1_line_2	Snord107	407.769	Manual	CNV	Unknown	Unknown	ddPCR Supermix for Probes (no dUTP)	FAM	13242.7			679.293	645.227	4107	1203	2904	557	646	1406	1498	0	1.06644			1.14374	0.989138	2		2500			Ube3a	0.53322			0.571872	0.494569	33.6783			34.4259	32.9308	6126.09	624.765	2992.52	Copy Number Variation Experiment with a Reference Copy Number of 1
H03	EK06	INS1_line_2	Ube3a	764.729	Manual	CNV	Unknown	Unknown	ddPCR Supermix for Probes (no dUTP)	HEX	26078.5			1332.17	1276.34	4107	1963	2144	557	646	1406	1498	0								1500														4045.97	811.71	2978.32	Copy Number Variation Experiment with a Reference Copy Number of 1
A02	EK07	INS1_line_16	Snord107	662.136	Manual	CNV	Unknown	Unknown	ddPCR Supermix for Probes (no dUTP)	FAM	13030.9			667.536	635.765	13850	5961	7889	4037	1924	5241	2648	19.6115	1.01561			1.0496	0.981616	2		2500			Ube3a	0.507803			0.524799	0.490808	33.9023			34.6128	33.1917	6163.73	641.096	2989.57	Copy Number Variation Experiment with a Reference Copy Number of 2
A02	EK07	INS1_line_16	Ube3a	1303.92	Manual	CNV	Unknown	Unknown	ddPCR Supermix for Probes (no dUTP)	HEX	25405.7			1296.32	1244.81	13850	9278	4572	4037	1924	5241	2648	19.6115								1500														4073.92	819.953	2968.6	Copy Number Variation Experiment with a Reference Copy Number of 2
E02	EK07	INS1_line_16	Snord107	651.543	Manual	CNV	Unknown	Unknown	ddPCR Supermix for Probes (no dUTP)	FAM	18.11			1.52413	0.482469	15591	6630	8961	4440	2190	5855	3106	23.7599	1.02582			1.05835	0.993295	2		2500			Ube3a	0.512911			0.529175	0.496648	0.0989018			0.155774	0.04203	5919.28	622.795	626.87	Copy Number Variation Experiment with a Reference Copy Number of 1
E02	EK07	INS1_line_16	Ube3a	1270.28	Manual	CNV	Unknown	Unknown	ddPCR Supermix for Probes (no dUTP)	HEX	18293			934.844	894.796	15591	10295	5296	4440	2190	5855	3106	23.7599								1500														3932.35	701.111	2447.35	Copy Number Variation Experiment with a Reference Copy Number of 1
B02	EK08	INS1_line_3	Snord107	0.9055	Manual	CNV	Unknown	Unknown	ddPCR Supermix for Probes (no dUTP)	FAM	12.4264			1.16361	0.281262	15597	12	15585	8	4	8421	7164	0.248804	0.00197999			0.00311968	0.000840305	2		2500			Ube3a	0.000989997			0.00155984	0.000420152	0.0689913			0.11797	0.0200129	5509.76	637.161	639.734	Copy Number Variation Experiment with a Reference Copy Number of 2
B02	EK08	INS1_line_3	Ube3a	914.649	Manual	CNV	Unknown	Unknown	ddPCR Supermix for Probes (no dUTP)	HEX	17999.1			920.209	880.047	15597	8429	7168	8	4	8421	7164	0.248804								1500														3932.12	701.526	2428.76	Copy Number Variation Experiment with a Reference Copy Number of 2
F02	EK08	INS1_line_3	Snord107	0.621321	Manual	CNV	Unknown	Unknown	ddPCR Supermix for Probes (no dUTP)	FAM	13.4042			1.2552	0.30339	15152	8	15144	6	2	8095	7049	0.28757	0.00138078			0.0023617	0.000399858	2		2500			Ube3a	0.00069039			0.00118085	0.000199929	0.0787488			0.134654	0.0228441	5770.07	623.448	626.379	Copy Number Variation Experiment with a Reference Copy Number of 1
F02	EK08	INS1_line_3	Ube3a	899.957	Manual	CNV	Unknown	Unknown	ddPCR Supermix for Probes (no dUTP)	HEX	17008.1			870.609	830.538	15152	8101	7051	6	2	8095	7049	0.28757								1500														3904.78	701.549	2350.03	Copy Number Variation Experiment with a Reference Copy Number of 1
C02	EK09	INS1_line_19_1	Snord107	0.67021	Manual	CNV	Unknown	Unknown	ddPCR Supermix for Probes (no dUTP)	FAM	27.6865			2.15569	0.823639	14047	8	14039	5	3	7224	6815	0.152436	0.00157622			0.00269608	0.00045636	2		2500			Ube3a	0.000788109			0.00134804	0.00022818	0.171547			0.254039	0.0890547	6218.38	632.211	638.78	Copy Number Variation Experiment with a Reference Copy Number of 2
C02	EK09	INS1_line_19_1	Ube3a	850.403	Manual	CNV	Unknown	Unknown	ddPCR Supermix for Probes (no dUTP)	HEX	16111.6			824.753	786.715	14047	7229	6818	5	3	7224	6815	0.152436								1500														3874.07	697.149	2272.2	Copy Number Variation Experiment with a Reference Copy Number of 2
G02	EK09	INS1_line_19_1	Snord107	1.38432	Manual	CNV	Unknown	Unknown	ddPCR Supermix for Probes (no dUTP)	FAM	40.9706			2.96431	1.34442	14456	17	14439	7	10	7160	7279	0	0.00343683			0.00509235	0.00178131	2		2500			Ube3a	0.00171842			0.00254618	0.000890657	0.156363			0.218177	0.09455	5639.19	635.099	643.805	Copy Number Variation Experiment with a Reference Copy Number of 1
G02	EK09	INS1_line_19_1	Ube3a	805.58	Manual	CNV	Unknown	Unknown	ddPCR Supermix for Probes (no dUTP)	HEX	26161.2			1335.86	1280.9	14456	7167	7289	7	10	7160	7279	0								1500														3944.13	701.636	2877.52	Copy Number Variation Experiment with a Reference Copy Number of 1
D02	EK10	INS1_line_19_4	Snord107	2.04853	Manual	CNV	Unknown	Unknown	ddPCR Supermix for Probes (no dUTP)	FAM	30.9761			2.33475	0.963038	14370	25	14345	20	5	9623	4722	0.803456	0.00313216			0.0043723	0.00189202	2		2500			Ube3a	0.00156608			0.00218615	0.000946011	0.124157			0.179129	0.0691857	5989.38	644.862	651.893	Copy Number Variation Experiment with a Reference Copy Number of 2
D02	EK10	INS1_line_19_4	Ube3a	1308.06	Manual	CNV	Unknown	Unknown	ddPCR Supermix for Probes (no dUTP)	HEX	24918.1			1271.85	1220.51	14370	9643	4727	20	5	9623	4722	0.803456								1500														3871.17	695.005	2769.68	Copy Number Variation Experiment with a Reference Copy Number of 2
H02	EK10	INS1_line_19_4	Snord107	1.5488	Manual	CNV	Unknown	Unknown	ddPCR Supermix for Probes (no dUTP)	FAM						15202	20	15182	12	8	9918	5264	0	0.00248623			0.0035884	0.00138407	2		2500			Ube3a	0.00124312			0.0017942	0.000692033						0	0	0	Copy Number Variation Experiment with a Reference Copy Number of 1
H02	EK10	INS1_line_19_4	Ube3a	1245.9	Manual	CNV	Unknown	Unknown	ddPCR Supermix for Probes (no dUTP)	HEX						15202	9930	5272	12	8	9918	5264	0								1500														0	0	0	Copy Number Variation Experiment with a Reference Copy Number of 1
A01	NBC	negbuffercontrol	FAM	No Call	CHECK	CNV	Unknown	Unknown	ddPCR Supermix for Probes (no dUTP)	FAM						0	0	0	0	0	0	0	0																						0	0	0	Copy Number Variation Experiment with a Reference Copy Number of 2
A01	NBC	negbuffercontrol	HEX	No Call	CHECK	CNV	Unknown	Unknown	ddPCR Supermix for Probes (no dUTP)	HEX						0	0	0	0	0	0	0	0																						0	0	0	Copy Number Variation Experiment with a Reference Copy Number of 2
A03	NBC	negbuffercontrol	FAM	No Call	CHECK	CNV	Unknown	Unknown	ddPCR Supermix for Probes (no dUTP)	FAM						0	0	0	0	0	0	0	0																						0	0	0	Copy Number Variation Experiment with a Reference Copy Number of 1
A03	NBC	negbuffercontrol	HEX	No Call	CHECK	CNV	Unknown	Unknown	ddPCR Supermix for Probes (no dUTP)	HEX						0	0	0	0	0	0	0	0																						0	0	0	Copy Number Variation Experiment with a Reference Copy Number of 1
B01	NBC	negbuffercontrol	FAM	No Call	CHECK	CNV	Unknown	Unknown	ddPCR Supermix for Probes (no dUTP)	FAM						0	0	0	0	0	0	0	0																						0	0	0	Copy Number Variation Experiment with a Reference Copy Number of 2
B01	NBC	negbuffercontrol	HEX	No Call	CHECK	CNV	Unknown	Unknown	ddPCR Supermix for Probes (no dUTP)	HEX						0	0	0	0	0	0	0	0																						0	0	0	Copy Number Variation Experiment with a Reference Copy Number of 2
B03	NBC	negbuffercontrol	FAM	No Call	CHECK	CNV										0	0	0	0	0	0	0	0
B03	NBC	negbuffercontrol	HEX	No Call	CHECK	CNV										0	0	0	0	0	0	0	0
[truncated: 16 more columns]

## Sheet: Fig. 2_pooled
Fig. 2, insulin secretion, pooled data (ng ins/mg protein/30 min). Abbreviations: LoGluco, low glucose; HiGluco, high glucose; WT, control cell lines; PWS, PWS cell lines.
Pooled WT LoGluco	Pooled PWS LoGluco	Pooled WT HiGluco	Pooled PWS HiGluco			Ordinary one-way ANOVA of Pooled data n36:
5.7	4.3	6.8	10
5	3.6	10.5	8			"Number of families" = 1
5.6	3.3	9.6	8.6			"Number of comparisons per family" = 6
5	4.5	4.9	6			Alpha = 0.05
4.6	3.4	8.7	8
5.9	2.6	11.1	6.9			Tukey's multiple comparisons test	Mean Diff.	95.00% CI of diff.	Below threshold?	Summary "Adjusted P Value"
7.6	4.1	12.6	9.8			Pooled WT LoGluco vs. Pooled PWS LoGluco	1.9611	1.0583 to 2.8639	Yes	**** <0.0001 A-B
4.7	4.1	8.8	8.6			Pooled WT LoGluco vs. Pooled WT HiGluco	-4.1639	-5.0667 to -3.2611	Yes	**** <0.0001 A-C
4.5	3.5	9.1	7			Pooled WT LoGluco vs. Pooled PWS HiGluco	-1.0722	-1.9750 to -0.16943	Yes	* 0.0128 A-D
7.6	4.5	7.3	5.4			Pooled PWS LoGluco vs. Pooled WT HiGluco	-6.125	-7.0278 to -5.2222	Yes	**** <0.0001 B-C
4.3	3.3	10	8.7			Pooled PWS LoGluco vs. Pooled PWS HiGluco	-3.0333	-3.9361 to -2.1305	Yes	**** <0.0001 B-D
5.7	3	11.4	6.9			Pooled WT HiGluco vs. Pooled PWS HiGluco	3.0917	2.1889 to 3.9945	Yes	**** <0.0001 C-D
5.8	3.6	8.5	6.7
7.1	4.1	11	8			Test details	Mean 1	Mean 2	Mean Diff.	SE of diff.	n1	n2	q	DF
6.2	4.4	11.6	8.2			Pooled WT LoGluco vs. Pooled PWS LoGluco	5.4694	3.5083	1.9611	0.34721	36	36	7.9878	140
6.1	3.7	10.8	4.7			Pooled WT LoGluco vs. Pooled WT HiGluco	5.4694	9.6333	-4.1639	0.34721	36	36	16.96	140
6.3	3.1	10.3	6.9			Pooled WT LoGluco vs. Pooled PWS HiGluco	5.4694	6.5417	-1.0722	0.34721	36	36	4.3673	140
5.6	3.5	10.5	8.6			Pooled PWS LoGluco vs. Pooled WT HiGluco	3.5083	9.6333	-6.125	0.34721	36	36	24.948	140
5.8	3.5	4	8.1			Pooled PWS LoGluco vs. Pooled PWS HiGluco	3.5083	6.5417	-3.0333	0.34721	36	36	12.355	140
6.1	3.5	9.1	7.3			Pooled WT HiGluco vs. Pooled PWS HiGluco	9.6333	6.5417	3.0917	0.34721	36	36	12.593	140
5.9	4.1	10.2	5.4
4.9	4.2	4.4	6.1			Sample Type	Median	IQR	q1,q2,q3,q4
5.2	3.4	8.9	5.9			Pooled WT LoGluco	5.5	0.85	4,4.97,5.5,5.82
5.7	2.8	10	8			Pooled PWS LoGluco	3.5	0.9	2.6, 3.1, 3.5, 4
5.3	3.9	12.8	4.8			Pooled WT HiGluco	10	2.05	4,8.88,10, 10.9
5.1	2.9	10.8	4.2			Pooled PWS HiGluco	6.4	2.82	3.8, 5.18, 6.4, 8
5.8	2.9	9	5
5.4	3.3	11.6	3.9
4.9	2.9	9.8	4.7
4	3.5	7.2	6.1
5	3.2	11.8	5.1
5	3.6	10.6	3.8
5.1	2.9	10.9	5.3
4.5	2.9	9.5	3.9
4.1	3.1	9.4	5.2
5.8	3.1	13.3	5.7

## Sheet: Fig. 2_indiv
Fig. 2, insulin secretion, individual data (ng ins/mg protein/30 min).
sample #	Cell line	protein (mg/ml)	(insulin (ng/ml)	insulin (ng/mg protein)
19L	2	1.573	9	5.7
20L	2	1.844	9.2	5		L = low glucose treatment (2.8 mM)
21L	2	1.758	9.9	5.6		H = high glucose treatment (22 mM)
22L	2	1.677	8.3	5		2, 16, 5-9+ = control lines
23L	2	1.532	7	4.6		3, 19-1, 19-4 = PWS lines
24L	2	1.6	9.4	5.9
25L	2	1.402	10.6	7.6		30 minute low or high glucose treatment
26L	2	1.91	8.9	4.7
27L	2	1.95	8.8	4.5
28L	2	1.369	10.4	7.6
29L	2	1.748	7.5	4.3
30L	2	1.571	8.9	5.7
31L	3	1.686	7.3	4.3
32L	3	2.005	7.2	3.6
33L	3	2.109	6.9	3.3
34L	3	1.991	9	4.5
35L	3	1.983	6.7	3.4
36L	3	2.414	6.3	2.6
37L	3	1.809	7.4	4.1
38L	3	2.033	8.4	4.1
39L	3	2.158	7.6	3.5
40L	3	1.786	8.1	4.5
41L	3	1.844	6	3.3
42L	3	2.44	7.2	3
43L	16	1.652	9.5	5.8
44L	16	1.787	12.6	7.1
45L	16	1.962	12.2	6.2
46L	16	1.897	11.5	6.1
47L	16	1.849	11.6	6.3
48L	16	2.046	11.5	5.6
49L	16	2.048	11.9	5.8
50L	16	1.71	10.5	6.1
51L	16	1.969	11.7	5.9
52L	16	2.085	10.3	4.9
53L	16	2.108	10.9	5.2
54L	16	1.895	10.8	5.7
55L	19-1	2.004	7.2	3.6
56L	19-1	2.072	8.4	4.1
57L	19-1	1.99	8.8	4.4
58L	19-1	1.964	7.3	3.7
59L	19-1	2.167	6.7	3.1
60L	19-1	2.042	7.2	3.5
61L	19-1	2.165	7.5	3.5
62L	19-1	2.469	8.7	3.5
63L	19-1	1.884	7.7	4.1
64L	19-1	2.358	9.3	4.2
65L	19-1	2.268	7.7	3.4
66L	19-1	2.312	6.4	2.8
67L	19-4	1.759	6.9	3.9
68L	19-4	2.567	7.4	2.9
69L	19-4	2.424	7.1	2.9
70L	19-4	1.979	6.5	3.3
71L	19-4	2.229	6.4	2.9
72L	19-4	2.098	7.4	3.5
73L	19-4	2.078	6.6	3.2
74L	19-4	2.507	8.9	3.6
75L	19-4	2.391	7	2.9
76L	19-4	2.518	7.2	2.9
77L	19-4	2.314	7.1	3.1
78L	19-4	2.231	N/A	N/A
79L	5-9+	2.13	11.2	5.3
80L	5-9+	2.34	12	5.1
81L	5-9+	2.216	12.8	5.8
82L	5-9+	2.24	12	5.4
83L	5-9+	2.26	11	4.9
84L	5-9+	2.818	11.3	4
85L	5-9+	2.473	12.4	5
86L	5-9+	2.376	11.9	5
87L	5-9+	2.549	13.1	5.1
88L	5-9+	2.819	12.8	4.5
89L	5-9+	2.656	11	4.1
90L	5-9+	2.357	13.7	5.8
19H	2	1.573	10.7	6.8
20H	2	1.844	19.4	10.5
21H	2	1.758	16.8	9.6
22H	2	1.677	8.3	4.9
23H	2	1.532	13.3	8.7
24H	2	1.6	17.8	11.1
25H	2	1.402	17.7	12.6
26H	2	1.91	16.8	8.8
27H	2	1.95	17.8	9.1
28H	2	1.369	10	7.3
29H	2	1.748	17.5	10
30H	2	1.571	17.9	11.4
31H	3	1.686	16.9	10
32H	3	2.005	16.1	8
33H	3	2.109	18.2	8.6
34H	3	1.991	12	6
35H	3	1.983	15.8	8
36H	3	2.414	16.7	6.9
37H	3	1.809	17.7	9.8
38H	3	2.033	17.4	8.6
39H	3	2.158	15.1	7
40H	3	1.786	9.6	5.4
41H	3	1.844	16	8.7
42H	3	2.44	16.8	6.9
43H	16	1.652	14.1	8.5
44H	16	1.787	19.8	11
45H	16	1.962	22.7	11.6
46H	16	1.897	20.4	10.8
47H	16	1.849	19.1	10.3
48H	16	2.046	21.5	10.5
49H	16	2.048	8.3	4
50H	16	1.71	15.5	9.1
51H	16	1.969	20.1	10.2
52H	16	2.085	9.1	4.4
53H	16	2.108	18.7	8.9
54H	16	1.895	19	10
55H	19-1	2.004	13.4	6.7
56H	19-1	2.072	16.5	8
57H	19-1	1.99	16.4	8.2
58H	19-1	1.964	9.2	4.7
59H	19-1	2.167	14.9	6.9
60H	19-1	2.042	17.5	8.6
61H	19-1	2.165	17.6	8.1
62H	19-1	2.469	18.1	7.3
63H	19-1	1.884	10.2	5.4
64H	19-1	2.358	14.4	6.1
65H	19-1	2.268	13.4	5.9
66H	19-1	2.312	18.5	8
67H	19-4	1.759	8.5	4.8
68H	19-4	2.567	10.9	4.2
69H	19-4	2.424	12	5
70H	19-4	1.979	7.7	3.9
71H	19-4	2.229	10.5	4.7
72H	19-4	2.098	12.7	6.1
73H	19-4	2.078	10.5	5.1
74H	19-4	2.507	9.8	3.8
75H	19-4	2.391	12.6	5.3
76H	19-4	2.518	9.7	3.9
77H	19-4	2.314	12	5.2
78H	19-4	2.231	12.8	5.7
79H	5-9+	2.13	27.2	12.8
80H	5-9+	2.34	25.2	10.8
81H	5-9+	2.216	20	9
82H	5-9+	2.24	26	11.6
83H	5-9+	2.26	22.1	9.8
84H	5-9+	2.818	20.3	7.2
85H	5-9+	2.473	29.3	11.8
86H	5-9+	2.376	25.1	10.6
87H	5-9+	2.549	27.8	10.9
88H	5-9+	2.819	26.9	9.5
89H	5-9+	2.656	24.8	9.4
90H	5-9+	2.357	31.3	13.3

## Sheet: Fig. 3
Fig. 3, proteomics.
See the following ProteomeXchange dataset identifiers:
	A) PXD037874, for the quantitative TMT MS analysis of insoluble cellular proteins;
	B) PXD037875, for soluble cellular proteins;
	C) PXD034471, for the secreted peptides.
The following is the Sample-MS-Run-Key:
Sample number	Cell Line	Sample Type	MS RAW file name	Figure	PRIDE Dataset Identifier
1	line 2 Con	Secreted peptides	20180408_RN-01-trypsin_1	3D	PXD034471
2	line 3 PWS	Secreted peptides	20180408_RN-02-trypsin_1	3D	PXD034471
3	line 16 Con	Secreted peptides	20180408_RN-03-trypsin_1	3D	PXD034471
4	line 19-1 PWS	Secreted peptides	20180408_RN-04-trypsin_1	3D	PXD034471
5	line 19-4 PWS	Secreted peptides	20180408_RN-05-trypsin_1	3D	PXD034471
6	5-9+ Con	Secreted peptides	20180408_RN-06-trypsin_1	3D	PXD034471
7	line 2 Con	Cellular proteins soluble in methanol/acetic acid	20180406_RN-07-trypsin_1	3C	PXD037875
			20180406_RN-07-trypsin_2	3C	PXD037875
8	line 3 PWS	Cellular proteins soluble in methanol/acetic acid	20180406_RN-08-trypsin_1	3C	PXD037875
			20180406_RN-08-trypsin_2	3C	PXD037875
9	line 16 Con	Cellular proteins soluble in methanol/acetic acid	20180406_RN-09-trypsin_1	3C	PXD037875
			20180406_RN-09-trypsin_2	3C	PXD037875
10	line 19-1 PWS	Cellular proteins soluble in methanol/acetic acid	20180406_RN-10-trypsin_1	3C	PXD037875
			20180406_RN-10-trypsin_2	3C	PXD037875
11	line 19-4 PWS	Cellular proteins soluble in methanol/acetic acid	20180406_RN-11-trypsin_1	3C	PXD037875
			20180406_RN-11-trypsin_2	3C	PXD037875
12	5-9+ Con	Cellular proteins soluble in methanol/acetic acid	20180406_RN-12-trypsin_1	3C	PXD037875
			20180406_RN-12-trypsin_2	3C	PXD037875
			Tag from TMT Lot RH239931
13	line 2 Con	Cellular proteins insoluble in methanol/acetic acid	126.128
14	line 3 PWS	Cellular proteins insoluble in methanol/acetic acid	127.125
15	line 16 Con	Cellular proteins insoluble in methanol/acetic acid	128.134
16	line 19-1 PWS	Cellular proteins insoluble in methanol/acetic acid	129.131
17	line 19-4 PWS	Cellular proteins insoluble in methanol/acetic acid	130.141
18	5-9+ Con	Cellular proteins insoluble in methanol/acetic acid	131.138
	TMT labeled samples are combined and divided into 8 fractions		TMT Fraction run name
			20180408_RN-1318-TMT_bRP_1	3A	PXD037874
			20180408_RN-1318-TMT_bRP_2	3A	PXD037874
			20180408_RN-1318-TMT_bRP_3	3A	PXD037874
			20180408_RN-1318-TMT_bRP_4	3A	PXD037874
			20180408_RN-1318-TMT_bRP_5	3A	PXD037874
			20180408_RN-1318-TMT_bRP_6	3A	PXD037874
			20180408_RN-1318-TMT_bRP_7	3A	PXD037874
			20180408_RN-1318-TMT_bRP_8	3A	PXD037874

## Sheet: Fig. 4A,B
Fig. 4A,4B, RNA-seq.
See the following NCBI Gene Expression Omnibus (GEO) accession number:
	A,B) GSE190334 (total RNA-seq), assigned to BioProject PRJNA786769.
		In addition, the numerical data and statistics for all significant differentially expressed genes (DEGs) in the RNA-seq data are presented in Suppl. Data Tables S1 and S2.

## Sheet: Fig.4C
Fig. 4C, Reference and control gene EvaGreen Singleplex ddRT-PCR raw data and analysis.
Gpi (Glucose 6-p; ensemblID)
Plate	Date	Well	Sample	Cell_line	Biol_tech_rep	cDNA Dilution (factor; ng RNAeq input)	Target	Conc(copies/µL)	PoissonConfMax	PoissonConfMin	Accepted Droplets	Positives	Negatives
EK0164_1	2018-09-25	C02	Line3	Line3	0_1	20; 2ng	Gpi	304.961	314.656	295.346	16878	3854	13024
EK0164_1	2018-09-25	D02	Line 19-1	Line 19-1	0_1	20; 2ng	Gpi	353.951	364.667	343.331	16400	4261	12139		GPI Summary Table
EK0164_1	2018-09-25	E02	Line 19-4	Line 19-4	0_1	20; 2ng	Gpi	309.07	318.942	299.28	16530	3819	12711		Sample	Biol Rep	Avg Conc	GpiNormFactor
EK0164_1	2018-09-25	F02	Line 2	Line 2	0_1	20; 2ng	Gpi	236.87	245.617	228.188	15617	2848	12769		Line_2	0	174.775	1.36725
EK0164_1	2018-09-25	G02	Line 16	Line 16	0_1	20; 2ng	Gpi	295.716	305.473	286.04	16094	3577	12517		Line_3	0	221.979	1.07651
EK0164_1	2018-09-25	H02	Line 5-9	Line 5-9	0_1	20; 2ng	Gpi	333.424	344.185	322.76	15183	3747	11436		Line_16	0	232.366	1.02839
EK0164_3	2018-10-12	G01	line 16	line 16	0_1	20; 2ng	Gpi	301.521	310.943	292.173	17635	3987	13648		Line_19-1	0	282.024	0.84731
EK0164_3	2018-10-12	D01	line 19-1	line 19-1	0_1	20; 2ng	Gpi	362.852	373.84	351.965	16059	4262	11797		Line_19-4	0	259.117	0.922217
EK0164_3	2018-10-12	E01	line 19-4	line 19-4	0_1	20; 2ng	Gpi	360.104	371.436	348.879	14969	3947	11022		Line_5-9	0	263.51	0.906841
EK0164_3	2018-10-12	F01	line 2	line 2	0_1	20; 2ng	Gpi	181.985	189.575	174.443	15539	2227	13312		Line_2	1	520.355	1.11397
EK0164_3	2018-10-12	C01	line 3	line 3	0_1	20; 2ng	Gpi	267.526	276.507	258.614	16962	3450	13512		Line_3	1	506.017	0.872954
EK0164_3	2018-10-12	H01	line 5-9+	line 5-9+	0_1	20; 2ng	Gpi	333.206	343.645	322.86	16120	3976	12144		Line_16	1	522.098	0.900696
EK0164_2	2018-09-26	B06	Line 16	Line 16	0_1	20; 2ng	Gpi	99.8603	106.193	93.5615	11809	961	10848		Line_19-1	1	581.733	1.00358
EK0164_2	2018-09-26	B03	Line 19-1	Line 19-1	0_1	20; 2ng	Gpi	129.269	135.495	123.077	16020	1667	14353		Line_19-4	1	711.418	1.2273
EK0164_2	2018-09-26	B04	Line 19-4	Line 19-4	0_1	20; 2ng	Gpi	108.176	113.742	102.637	16608	1459	15149		Line_5-9	1	636.343	1.09778
EK0164_2	2018-09-26	B05	Line 2	Line 2	0_1	20; 2ng	Gpi	105.47	111.4	99.5692	14251	1222	13029		Line_2	2	1371.64	1.00041
EK0164_2	2018-09-26	B02	Line 3	Line 3	0_1	20; 2ng	Gpi	93.4494	99.1116	87.8143	13777	1052	12725		Line_3	2	1497.8	0.916143
EK0164_2	2018-09-26	B07	Line 5-9+	Line 5-9+	0_1	20; 2ng	Gpi	123.9	130.271	117.563	14626	1462	13164		Line_16	2	1335.46	1.02751
EK0244_1a	2020-10-27	A01	MJ_01	Line_2	1_1	20; 2ng	Gpi	736.168	768.095	705.086	4661	2168	2493		Line_19-1	2	1421.25	0.965491
EK0244_1a	2020-10-27	B07	MJ_01	Line_2	1_1	20; 2ng	Gpi	632.458	647.412	617.691	17141	7128	10013		Line_19-4	2	1195.19	1.1481
EK0244_1a	2020-10-27	A02	MJ_02	Line_3	1_1	20; 2ng	Gpi	662.491	678.623	646.578	15663	6744	8919		Line_5-9	2	1411.87	0.971904
EK0244_1a	2020-10-27	B08	MJ_02	Line_3	1_1	20; 2ng	Gpi	732.796	749.865	715.971	16003	7419	8584		Line_2	3	835.818	0.956501
EK0244_1a	2020-10-27	A03	MJ_03	Line_16	1_1	20; 2ng	Gpi	550.672	565.849	535.688	13957	5217	8740		Line_3	3	706.674	1.1313
EK0244_1a	2020-10-27	B09	MJ_03	Line_16	1_1	20; 2ng	Gpi	569.022	582.871	555.334	17448	6691	10757		Line_16	3	852.517	0.937765
EK0244_1a	2020-10-27	A04	MJ_04	Line_19-1	1_1	20; 2ng	Gpi	641.437	656.219	626.838	17864	7508	10356		Line_19-1	3	670.202	1.19286
EK0244_1a	2020-10-27	B10	MJ_04	Line_19-1	1_1	20; 2ng	Gpi	739.333	756.313	722.594	16364	7635	8729		Line_19-4	3	990.55	0.807088
EK0244_1a	2020-10-27	A05	MJ_05	Line_19-4	1_1	20; 2ng	Gpi	788.548	807.014	770.367	15122	7386	7736		Line_5-9	3	741.003	1.07889
EK0244_1a	2020-10-27	B11	MJ_05	Line_19-4	1_1	20; 2ng	Gpi	893.14	912.539	874.056	16325	8684	7641		#Avg Conc is the copies per ul determined by singleplex EvaGreen ddPCR
EK0244_1a	2020-10-27	A06	MJ_06	Line_5-9	1_1	20; 2ng	Gpi	640.161	655.675	624.849	16187	6793	9394		#GpiNorm Factor calculated on a biological technical replicate as the inverse of Sample Avg Conc divided by the average Sample on Avg Conc for all Biological Replicates on a technical replicate basis. The GpiNorm Factor was then used to scale the Avg Conc used as Gpi norm factor for sample input on a biological replicate basis
EK0244_1a	2020-10-27	B12	MJ_06	Line_5-9	1_1	20; 2ng	Gpi	738.667	756.104	721.485	15506	7230	8276
EK0244_2D	2020-12-02	A01	MJ_01	Line_2	1_1	5; 8ng	Gpi	556.533	574.739	538.604	9854	3714	6140
EK0244_2D	2020-12-02	B01	MJ_02	Line_3	1_1	5; 8ng	Gpi	605.564	619.63	591.664	18308	7366	10942
EK0244_2D	2020-12-02	C01	MJ_03	Line_16	1_1	5; 8ng	Gpi	437.661	449.23	426.204	18078	5616	12462
EK0244_2D	2020-12-02	D01	MJ_04	Line_19-1	1_1	5; 8ng	Gpi	546.487	560.062	533.067	17257	6412	10845
EK0244_2D	2020-12-02	E01	MJ_05	Line_19-4	1_1	5; 8ng	Gpi	690.745	706.736	674.969	16837	7477	9360
EK0244_2D	2020-12-02	F01	MJ_06	Line_5-9	1_1	5; 8ng	Gpi	572.749	586.945	558.724	16750	6456	10294
EK0248_1	2020-12-15	A11	EK01	Line_3	2_1	5; 8ng	Gpi	1598.19	1630.38	1566.85	15234	11318	3916
EK0248_1	2020-12-15	B01	EK02	Line_19-1	2_1	5; 8ng	Gpi	1400.45	1429.02	1372.55	15271	10627	4644
EK0248_1	2020-12-15	B11	EK02	Line_19-1	2_1	5; 8ng	Gpi	1332.78	1360.14	1306.04	15296	10369	4927
EK0248_1	2020-12-15	C01	EK03	Line_19-4	2_1	5; 8ng	Gpi	1160.08	1183.81	1136.82	16194	10153	6041
EK0248_1	2020-12-15	C11	EK03	Line_19-4	2_1	5; 8ng	Gpi	1238.32	1262.96	1214.19	16683	10860	5823
EK0248_1	2020-12-15	A12	EK04	Line_2	2_1	5; 8ng	Gpi	1505.9	1535.14	1477.37	16552	11950	4602
EK0248_1	2020-12-15	D01	EK04	Line_2	2_1	5; 8ng	Gpi	1333.47	1361.44	1306.15	14662	9942	4720
EK0248_1	2020-12-15	B12	EK05	Line_16	2_1	5; 8ng	Gpi	1415.17	1442	1388.94	17611	12322	5289
EK0248_1	2020-12-15	E01	EK05	Line_16	2_1	5; 8ng	Gpi	1173.13	1197.23	1149.52	15987	10089	5898
EK0248_1	2020-12-15	C12	EK06	Line_5-9	2_1	5; 8ng	Gpi	1477.13	1505.95	1449	16461	11771	4690
EK0248_1	2020-12-15	F01	EK06	Line_5-9	2_1	5; 8ng	Gpi	1469.27	1499.05	1440.21	15281	10898	4383
EK0248_1	2020-12-15	G01	EK07	mCh_parent	2_1	5; 8ng	Gpi	1083.65	1105.49	1062.22	17180	10341	6839
EK0248_1	2020-12-15	H01	EK08	832-13	2_1	5; 8ng	Gpi	1157.84	1181.23	1134.91	16610	10402	6208
EK0248_1	2020-12-15	D11	EK09	INS-1E	2_1	5; 8ng	Gpi	1037.16	1059.77	1014.97	14993	8784	6209
EK0248_3	2020-12-18	A01	MJ01	Line_2	1_2	5; 8ng/ul	Gpi	339.801	350.312	329.383	16260	4079	12181
EK0248_3	2020-12-18	A02	MJ02	Line_3	1_2	5; 8ng/ul	Gpi	248.962	257.537	240.449	17166	3274	13892
EK0248_3	2020-12-18	A03	MJ03	Line_16	1_2	5; 8ng/ul	Gpi	501.011	514.692	487.487	15257	5291	9966
EK0248_3	2020-12-18	A04	MJ04	Line_19-1	1_2	5; 8ng/ul	Gpi	486.573	499.346	473.937	16875	5716	11159
EK0248_3	2020-12-18	A05	MJ05	Line_19-4	1_2	5; 8ng/ul	Gpi	614.202	629.637	598.966	15500	6304	9196
EK0248_3	2020-12-18	A06	MJ06	Line_5-9	1_2	5; 8ng/ul	Gpi	626.902	642.292	611.712	16009	6613	9396
EK0252_1	2020-12-21	A01	MJ01	Line_2	1_2	5; 8ng	Gpi	336.818	347.93	325.809	14408	3587	10821
EK0252_1	2020-12-21	A02	MJ02	Line_3	1_2	5; 8ng	Gpi	280.272	289.951	270.672	15393	3263	12130
EK0252_1	2020-12-21	A03	MJ03	Line_16	1_2	5; 8ng	Gpi	552.126	565.921	538.49	16929	6341	10588
EK0252_1	2020-12-21	A04	MJ04	Line_19-1	1_2	5; 8ng	Gpi	494.836	508.277	481.548	15567	5345	10222
EK0252_1	2020-12-21	A05	MJ05	Line_19-4	1_2	5; 8ng	Gpi	570.453	584.921	556.16	16045	6165	9880
EK0252_1	2020-12-21	A06	MJ06	Line_5-9	1_2	5; 8ng	Gpi	603.233	618.1	588.55	16318	6546	9772
EK0282_1	2021-07-09	A01	EK01	Line_3	2_2	5; 8ng	Gpi	1488.77	1518.92	1459.37	15267	10960	4307
EK0282_1	2021-07-09	A07	EK01	Line_3	2_2	5; 8ng	Gpi	1774.23	1809.37	1740.1	15601	12148	3453
EK0282_1	2021-07-09	A02	EK02	Line_19-1	2_2	5; 8ng	Gpi	1427.92	1457.73	1398.85	14521	10207	4314
EK0282_1	2021-07-09	A08	EK02	Line_19-1	2_2	5; 8ng	Gpi	1560.71	1592.27	1529.99	15186	11156	4030
EK0282_1	2021-07-09	A03	EK03	Line_19-4	2_2	5; 8ng	Gpi	1228.26	1252.99	1204.03	16342	10589	5753
EK0282_1	2021-07-09	A09	EK03	Line_19-4	2_2	5; 8ng	Gpi	1337.63	1364.89	1311	15512	10536	4976
EK0282_1	2021-07-09	A04	EK04	Line_2	2_2	5; 8ng	Gpi	1453.33	1483.51	1423.92	14618	10368	4250
EK0282_1	2021-07-09	A10	EK04	Line_2	2_2	5; 8ng	Gpi	1643.07	1675.61	1611.4	15693	11810	3883
EK0282_1	2021-07-09	A05	EK05	Line_16	2_2	5; 8ng	Gpi	1437.96	1467.79	1408.86	14676	10353	4323
EK0282_1	2021-07-09	A11	EK05	Line_16	2_2	5; 8ng	Gpi	1551.49	1582.78	1521.01	15273	11188	4085
EK0282_1	2021-07-09	A06	EK06	Line_5-9	2_2	5; 8ng	Gpi	1633.19	1665.56	1601.68	15682	11769	3913
EK0282_1	2021-07-09	A12	EK06	Line_5-9	2_2	5; 8ng	Gpi	1717.06	1750.48	1684.56	16178	12419	3759
EK0285_1	2021-07-16	A01	EK01	Line_3	2_3	5; 8ng	Gpi	1322.57	1349.51	1296.22	15567	10509	5058
EK0285_1	2021-07-16	B01	EK01	Line_3	2_3	5; 8ng	Gpi	1411.43	1439.3	1384.22	16264	11364	4900
EK0285_1	2021-07-16	A02	EK02	Line_19-1	2_3	5; 8ng	Gpi	1331.49	1360.29	1303.37	13800	9350	4450
EK0285_1	2021-07-16	B02	EK02	Line_19-1	2_3	5; 8ng	Gpi	1404.53	1432.49	1377.23	16027	11170	4857
EK0285_1	2021-07-16	A03	EK03	Line_19-4	2_3	5; 8ng	Gpi	997.563	1018.91	976.596	15858	9066	6792
EK0285_1	2021-07-16	B03	EK03	Line_19-4	2_3	5; 8ng	Gpi	1165.02	1189.53	1141.01	15293	9612	5681
EK0285_1	2021-07-16	A04	EK04	Line_2	2_3	5; 8ng	Gpi	1210.71	1236.15	1185.81	15101	9705	5396
EK0285_1	2021-07-16	B04	EK04	Line_2	2_3	5; 8ng	Gpi	1256.06	1281.55	1231.12	15965	10476	5489
EK0285_1	2021-07-16	A05	EK05	Line_16	2_3	5; 8ng	Gpi	1246.51	1271.26	1222.27	16710	10918	5792
EK0285_1	2021-07-16	B05	EK05	Line_16	2_3	5; 8ng	Gpi	1197.9	1221.74	1174.53	16878	10781	6097
EK0285_1	2021-07-16	A06	EK06	Line_5-9	2_3	5; 8ng	Gpi	1303.01	1330.09	1276.54	15041	10072	4969
EK0285_1	2021-07-16	B06	EK06	Line_5-9	2_3	5; 8ng	Gpi	1230.8	1255.49	1206.63	16460	10678	5782
EK0285_1	2021-07-16	A07	MJ01e	Line_2	3_1	5; 8ng	Gpi	814.02	832.231	796.086	16242	8111	8131
EK0285_1	2021-07-16	B07	MJ01e	Line_2	3_1	5; 8ng	Gpi	857.617	876.933	838.612	15543	8045	7498
EK0285_1	2021-07-16	A08	MJ02e	Line_3	3_1	5; 8ng	Gpi	715.772	731.904	699.857	17346	7906	9440
EK0285_1	2021-07-16	B08	MJ02e	Line_3	3_1	5; 8ng	Gpi	697.576	713.856	681.518	16461	7363	9098
EK0285_1	2021-07-16	A09	MJ03e	Line_16	3_1	5; 8ng	Gpi	869.402	889.247	849.887	15019	7846	7173
EK0285_1	2021-07-16	B09	MJ03e	Line_16	3_1	5; 8ng	Gpi	835.632	853.982	817.564	16594	8438	8156
EK0285_1	2021-07-16	A10	MJ04e	Line_19-1	3_1	5; 8ng	Gpi	684.347	700.42	668.49	16463	7261	9202
EK0285_1	2021-07-16	B10	MJ04e	Line_19-1	3_1	5; 8ng	Gpi	656.058	671.373	640.94	17146	7329	9817
EK0285_1	2021-07-16	A11	MJ05e	Line_19-4	3_1	5; 8ng	Gpi	994.083	1015.97	972.601	15022	8569	6453
EK0285_1	2021-07-16	B11	MJ05e	Line_19-4	3_1	5; 8ng	Gpi	987.017	1008.9	965.53	14858	8437	6421
EK0285_1	2021-07-16	A12	MJ06e	Line_5-9	3_1	5; 8ng	Gpi	730.593	747.946	713.493	15426	7136	8290
EK0285_1	2021-07-16	B12	MJ06e	Line_5-9	3_1	5; 8ng	Gpi	751.413	768.645	734.43	16245	7668	8577
EK0285_3	2021-08-25	A01	EK01	Line_3	2_3	5; 8ng	Gpi	1395.8	1436.89	1356.11	7422	5156	2266
EK0285_3	2021-08-25	A07	EK01	Line_3	2_3	5; 8ng	Gpi	1631.68	1663.93	1600.29	15778	11836	3942
EK0285_3	2021-08-25	A02	EK02	Line_19-1	2_3	5; 8ng	Gpi	1328.01	1355.72	1300.93	14826	10031	4795
EK0285_3	2021-08-25	A08	EK02	Line_19-1	2_3	5; 8ng	Gpi	1532.06	1561.76	1503.09	16549	12049	4500
EK0285_3	2021-08-25	A03	EK03	Line_19-4	2_3	5; 8ng	Gpi	1070.36	1093.53	1047.65	14995	8958	6037
EK0285_3	2021-08-25	A09	EK03	Line_19-4	2_3	5; 8ng	Gpi	1413.61	1443.12	1384.83	14565	10185	4380
EK0285_3	2021-08-25	A04	EK04	Line_2	2_3	5; 8ng	Gpi	1279.48	1306.92	1252.65	14209	9420	4789
EK0285_3	2021-08-25	A10	EK04	Line_2	2_3	5; 8ng	Gpi	1529.36	1561.84	1497.76	13829	10060	3769
EK0285_3	2021-08-25	A05	EK05	Line_16	2_3	5; 8ng	Gpi	1295.95	1323.94	1268.6	13955	9317	4638
EK0285_3	2021-08-25	A11	EK05	Line_16	2_3	5; 8ng	Gpi	1476.83	1506.32	1448.07	15734	11250	4484
EK0285_3	2021-08-25	A06	EK06	Line_5-9	2_3	5; 8ng	Gpi	1361.85	1389.49	1334.84	15545	10660	4885
EK0285_3	2021-08-25	A12	EK06	Line_5-9	2_3	5; 8ng	Gpi	1502.63	1529.65	1476.22	19275	13901	5374
EK0285_4	2021-09-09	A01	EK01	Line_3	2_3	5; 8ng	Gpi	1456.41	1486.58	1427	14677	10421	4256
EK0285_4	2021-09-09	B01	EK01	Line_3	2_3	5; 8ng	Gpi	1668.54	1702.51	1635.53	14843	11249	3594
EK0285_4	2021-09-09	A02	EK02	Line_19-1	2_3	5; 8ng	Gpi	1369.2	1396.69	1342.33	15857	10905	4952
EK0285_4	2021-09-09	B02	EK02	Line_19-1	2_3	5; 8ng	Gpi	1525.34	1555.07	1496.34	16389	11907	4482
EK0285_4	2021-09-09	A03	EK03	Line_19-4	2_3	5; 8ng	Gpi	1164.43	1189.94	1139.47	14123	8874	5249
EK0285_4	2021-09-09	B03	EK03	Line_19-4	2_3	5; 8ng	Gpi	1176.62	1201.09	1152.64	15575	9846	5729
EK0285_4	2021-09-09	A04	EK04	Line_2	2_3	5; 8ng	Gpi	1272.04	1299.31	1245.39	14261	9424	4837
EK0285_4	2021-09-09	B04	EK04	Line_2	2_3	5; 8ng	Gpi	1232.95	1258.82	1207.65	15047	9771	5276
EK0285_4	2021-09-09	A05	EK05	Line_16	2_3	5; 8ng	Gpi	1224.13	1249.54	1199.27	15413	9968	5445
EK0285_4	2021-09-09	B05	EK05	Line_16	2_3	5; 8ng	Gpi	1335.56	1364.02	1307.79	14212	9645	4567
EK0285_4	2021-09-09	A06	EK06	Line_5-9	2_3	5; 8ng	Gpi	1164.49	1189.7	1139.81	14452	9081	5371
EK0285_4	2021-09-09	B06	EK06	Line_5-9	2_3	5; 8ng	Gpi	1259.27	1285.77	1233.36	14842	9753	5089
Gapdh
Plate	Date	Well	Sample	Cell_line	Biol_tech_rep	cDNA Dilution (factor; ng RNAeq input)	Target	Conc(copies/µL)	PoissonConfMax	PoissonConfMin	Accepted Droplets	Positives	Negatives		Gapdh summary normalization to Gpi							Pooled
EK0164_1	2018-09-25	C01	Line3	Line3	0_1	20; 2ng	Gapdh	1812.47	1846.46	1779.43	17372	13650	3722		Sample	Biol Rep	Avg Conc	Gpi norm factor	Rel. Gpi.	Con Avg:	norm to con avg	Con	PWS	Con Avg:	Con Stdev:	p-value	signficance
EK0164_1	2018-09-25	D01	Line 19-1	Line 19-1	0_1	20; 2ng	Gapdh	2486.47	2536.08	2438.87	16397	14416	1981		Line_2	0	962.93	1.36725	1316.57	1359.35	0.968528	0.968528	0.952704	1.00176	0.217687	0.995047	no
EK0164_1	2018-09-25	E01	Line 19-4	Line 19-4	0_1	20; 2ng	Gapdh	2311.44	2358.81	2265.91	15129	13008	2121		Line_3	0	1203.02	1.07651	1295.06		0.952704	0.996343	1.04697	PWS Avg:	PWS Stdev:
EK0164_1	2018-09-25	F01	Line 2	Line 2	0_1	20; 2ng	Gapdh	1429.71	1458.3	1401.8	15804	11116	4688		Line_16	0	1316.99	1.02839	1354.38		0.996343	1.05095	0.983728	1.00106	0.248159
EK0164_1	2018-09-25	G01	Line 16	Line 16	0_1	20; 2ng	Gapdh	2073.93	2113.04	2036.07	17347	14371	2976		Line_19-1	0	1679.67	0.84731	1423.2		1.04697	1.32832	0.521946
EK0164_1	2018-09-25	H01	Line 5-9	Line 5-9	0_1	20; 2ng	Gapdh	2383.98	2433.21	2336.73	15067	13081	1986		Line_19-4	0	1450.02	0.922217	1337.23		0.983728	0.586316	0.894794
EK0164_2	2018-09-26	A06	Line 16	Line 16	0_1	20; 2ng	Gapdh	560.06	574.663	545.636	15392	5830	9562		Line_5-9	0	1575.37	0.906841	1428.61		1.05095	1.08537	1.41538
EK0164_2	2018-09-26	A03	Line 19-1	Line 19-1	0_1	20; 2ng	Gapdh	872.875	892.642	853.435	15223	7974	7249		Line_2	1	331.488	1.11397	369.268	277.997	1.32832	0.945317	1.25936
EK0164_2	2018-09-26	A04	Line 19-4	Line 19-4	0_1	20; 2ng	Gapdh	588.593	603.943	573.441	14843	5843	9000		Line_3	1	166.217	0.872954	145.1		0.521946	0.821392	0.91069
EK0164_2	2018-09-26	A05	Line 2	Line 2	0_1	20; 2ng	Gapdh	496.145	510.062	482.391	14572	5014	9558		Line_16	1	180.965	0.900696	162.994		0.586316	1.23329	1.024
EK0164_2	2018-09-26	A02	Line 3	Line 3	0_1	20; 2ng	Gapdh	593.572	609.376	577.978	14159	5610	8549		Line_19-1	1	247.864	1.00358	248.75		0.894794
EK0164_2	2018-09-26	A07	Line 5-9+	Line 5-9+	0_1	20; 2ng	Gapdh	766.764	784.866	748.937	15142	7251	7891		Line_19-4	1	320.599	1.2273	393.471		1.41538
EK0244_1c	2020-11-20	A03	MJ_03	Line_16	1_1	20; 2ng	Gapdh	77.5892	82.3779	72.8199	15872	1013	14859		Line_5-9	1	274.853	1.09778	301.729		1.08537
EK0244_1c	2020-11-20	B09	MJ_03	Line_16	1_1	20; 2ng	Gapdh	83.49	88.3076	78.6921	16918	1159	15759		Line_2	2	822.694	1.00041	823.033	870.642	0.945317
EK0244_1c	2020-11-20	A04	MJ_04	Line_19-1	1_1	20; 2ng	Gapdh	74.2367	79.0789	69.4144	14832	907	13925		Line_3	2	1196.82	0.916143	1096.45		1.25936
EK0244_1c	2020-11-20	B10	MJ_04	Line_19-1	1_1	20; 2ng	Gapdh	78.3252	82.9618	73.7068	17094	1101	15993		Line_16	2	695.991	1.02751	715.138		0.821392
EK0244_1c	2020-11-20	A05	MJ_05	Line_19-4	1_1	20; 2ng	Gapdh	135.737	142.072	129.436	16289	1775	14514		Line_19-1	2	821.225	0.965491	792.885		0.91069
EK0244_1c	2020-11-20	B11	MJ_05	Line_19-4	1_1	20; 2ng	Gapdh	141.487	148.024	134.987	15991	1812	14179		Line_19-4	2	776.531	1.1481	891.538		1.024
EK0244_1c	2020-11-20	B07	MJ_01	Line_2	1_1	20; 2ng	Gapdh	90.9702	95.9873	85.9743	17054	1269	15785		Line_5-9	2	1104.8	0.971904	1073.76		1.23329
EK0244_1c	2020-11-20	A01	MJ_01	Line_2	1_1	20; 2ng	Gapdh	97.4873	102.638	92.3591	17391	1383	16008
EK0244_1c	2020-11-20	A02	MJ_02	Line_3	1_1	20; 2ng	Gapdh	27.0465	30.0516	24.0491	13728	312	13416
EK0244_1c	2020-11-20	B08	MJ_02	Line_3	1_1	20; 2ng	Gapdh	19.3068	21.5465	17.0713	17571	286	17285
EK0244_1c	2020-11-20	A06	MJ_06	Line_5-9	1_1	20; 2ng	Gapdh	113.386	119.43	107.373	14802	1360	13442
EK0244_1c	2020-11-20	B12	MJ_06	Line_5-9	1_1	20; 2ng	Gapdh	98.3168	104.255	92.4083	13209	1059	12150
EK0244_2C	2020-11-25	B01	MJ01	Line_2	1_1	10; 4ng	Gapdh	806.006	824.535	787.765	15481	7678	7803
EK0244_2C	2020-11-25	B02	MJ02	Line_3	1_1	10; 4ng	Gapdh	452.297	464.813	439.913	16082	5133	10949
EK0244_2C	2020-11-25	B03	MJ03	Line_16	1_1	10; 4ng	Gapdh	381.815	392.506	371.22	17998	4988	13010
EK0244_2C	2020-11-25	B04	MJ04	Line_19-1	1_1	10; 4ng	Gapdh	591.03	605.588	576.649	16576	6546	10030
EK0244_2C	2020-11-25	B05	MJ05	Line_19-4	1_1	10; 4ng	Gapdh	684.573	700.455	668.903	16867	7441	9426
EK0244_2C	2020-11-25	B06	MJ06	Line_5-9	1_1	10; 4ng	Gapdh	612.856	628.326	597.587	15388	6248	9140
EK0248_1	2020-12-15	A02	EK01	Line_3	2_1	20; 2ng	Gapdh	1237.14	1263.22	1211.63	14886	9685	5201
EK0248_1	2020-12-15	B02	EK02	Line_19-1	2_1	20; 2ng	Gapdh	957.088	978.137	936.408	15342	8541	6801
EK0248_1	2020-12-15	C02	EK03	Line_19-4	2_1	20; 2ng	Gapdh	798.935	817.27	780.882	15617	7698	7919
EK0248_1	2020-12-15	D02	EK04	Line_2	2_1	20; 2ng	Gapdh	1102.06	1125.59	1079	15208	9248	5960
EK0248_1	2020-12-15	E02	EK05	Line_16	2_1	20; 2ng	Gapdh	908.017	927.207	889.135	17078	9185	7893
EK0248_1	2020-12-15	F02	EK06	Line_5-9	2_1	20; 2ng	Gapdh	1372.63	1399.38	1346.48	16809	11575	5234
EK0248_1	2020-12-15	G02	EK07	mCh_parent	2_1	20; 2ng	Gapdh	848.258	867.164	829.651	15971	8205	7766
EK0248_1	2020-12-15	H02	EK08	832-13	2_1	20; 2ng	Gapdh	1052.13	1073.98	1030.68	16403	9696	6707
EK0248_1	2020-12-15	E11	EK09	INS-1E	2_1	20; 2ng	Gapdh	645.944	661.972	630.131	15349	6485	8864
EK0282_2	2021-07-15	B01	EK01	Line_3	2_2	10; 4ng	Gapdh	2461.33	2508.9	2415.6	17371	15227	2144
EK0282_2	2021-07-15	B02	EK02	Line_19-1	2_2	10; 4ng	Gapdh	1908.57	1947.31	1871.07	14885	11946	2939
EK0282_2	2021-07-15	B03	EK03	Line_19-4	2_2	10; 4ng	Gapdh	1452.79	1482.44	1423.86	15120	10722	4398
EK0282_2	2021-07-15	B04	EK04	Line_2	2_2	10; 4ng	Gapdh	1775.33	1810.98	1740.72	15186	11828	3358
EK0282_2	2021-07-15	B05	EK05	Line_16	2_2	10; 4ng	Gapdh	1737.02	1771.8	1703.23	15286	11794	3492
EK0282_2	2021-07-15	B06	EK06	Line_5-9	2_2	10; 4ng	Gapdh	2132.56	2174.33	2092.22	16187	13545	2642
EK0282_2	2021-07-15	A07	EK01	Line_3	2_2	40; 1ng	Gapdh_40	561.321	575.432	547.376	16522	6269	10253
EK0282_2	2021-07-15	A08	EK02	Line_19-1	2_2	40; 1ng	Gapdh_40	276.151	285.175	267.195	17408	3642	13766
EK0282_2	2021-07-15	A09	EK03	Line_19-4	2_2	40; 1ng	Gapdh_40	402.133	414.16	390.227	15132	4381	10751
EK0282_2	2021-07-15	B07	EK04	Line_2	2_2	40; 1ng	Gapdh_40	239.179	247.965	230.458	15644	2878	12766
EK0282_2	2021-07-15	B08	EK05	Line_16	2_2	40; 1ng	Gapdh_40	155.724	162.441	149.046	16777	2080	14697
EK0282_2	2021-07-15	B09	EK06	Line_5-9	2_2	40; 1ng	Gapdh_40	437.737	449.683	425.911	16965	5271	11694
Snord116 (PWS)															Snord116							Pooled
Plate	Date	Well	Sample	Cell_line	Biol_tech_rep	cDNA Dilution (factor; ng RNAeq input)	Target	Conc(copies/µL)	PoissonConfMax	PoissonConfMin	Accepted Droplets	Positives	Negatives		Sample	Biol Rep	Avg Conc	Gpi norm factor	Rel. Gpi.	Con Avg:	norm to con avg	Con	PWS	Con Avg:	Con Stdev:	p-value	signficance
EK0164_1	2018-09-25	C10	Line3	Line3	0_1	20; 2ng	Snord116	0.137833	0.441535	0.0208806	17072	2	17070		Line_2	0	3247.49	1.36725	4440.14	3913.53	1.13456	1.13456	3.7914e-05	1.02033	0.1794	1.41492e-07	yes
EK0164_1	2018-09-25	D10	Line 19-1	Line 19-1	0_1	20; 2ng	Snord116	0	0.217877	0	16179	0	16179		Line_3	0	0.137833	1.07651	0.148378		3.7914e-05	1.13111	0	PWS Avg:	PWS Stdev:
EK0164_1	2018-09-25	E10	Line 19-4	Line 19-4	0_1	20; 2ng	Snord116	0	0.233556	0	15093	0	15093		Line_16	0	4304.43	1.02839	4426.62		1.13111	0.734333	0	6.54897e-05	0.000120805
EK0164_1	2018-09-25	F10	Line 2	Line 2	0_1	20; 2ng	Snord116	3247.49	3323.43	3176.16	14557	13636	921		Line_19-1	0	0	0.84731	0		0	1.07557	0
EK0164_1	2018-09-25	G10	Line 16	Line 16	0_1	20; 2ng	Snord116	4304.43	4423.8	4196.06	15603	15201	402		Line_19-4	0	0	0.922217	0		0	0.81033	0.000245404
EK0164_1	2018-09-25	H10	Line 5-9	Line 5-9	0_1	20; 2ng	Snord116	3169.06	3243.05	3099.45	14254	13290	964		Line_5-9	0	3169.06	0.906841	2873.83		0.734333	1.29705	0.000306089
EK0244_1a	2020-10-27	C01	MJ_01	Line_2	1_1	80; 0.5ng	Snord116	283.013	292.051	274.043	17838	3814	14024		Line_2	1	268.414	1.11397	299.005	294.95	1.07557	0.916744	0
EK0244_1a	2020-10-27	C02	MJ_02	Line_3	1_1	80; 0.5ng	Snord116	No Call			18061	0	18061		Line_3	1	0	0.872954	0		0	1.12822	0
EK0244_1a	2020-10-27	C03	MJ_03	Line_16	1_1	80; 0.5ng	Snord116	229.636	238.159	221.174	15892	2818	13074		Line_16	1	250.106	0.900696	225.269		0.81033	0.955034	0
EK0244_1a	2020-10-27	C04	MJ_04	Line_19-1	1_1	80; 0.5ng	Snord116	No Call			19062	0	19062		Line_19-1	1	0.0679785	1.00358	0.0682216		0.000245404
EK0244_1a	2020-10-27	C05	MJ_05	Line_19-4	1_1	80; 0.5ng	Snord116	No Call			16524	0	16524		Line_19-4	1	0.0693326	1.2273	0.0850919		0.000306089
EK0244_1a	2020-10-27	C06	MJ_06	Line_5-9	1_1	80; 0.5ng	Snord116	306.172	315.86	296.564	16981	3891	13090		Line_5-9	1	328.458	1.09778	360.577		1.29705
EK0248_2	2020-12-18	A01	EK01	Line_3	2_1	20; 2ng	Snord116	No Call			14853	0	14853		Line_2	2	3163.19	1.00041	3164.49	3451.88	0.916744
EK0248_2	2020-12-18	B01	EK02	Line_19-1	2_1	20; 2ng	Snord116	No Call			15751	0	15751		Line_3	2	0	0.916143	0		0
EK0248_2	2020-12-18	C01	EK03	Line_19-4	2_1	20; 2ng	Snord116	No Call			17408	0	17408		Line_16	2	3790.21	1.02751	3894.48		1.12822
EK0248_2	2020-12-18	D01	EK04	Line_2	2_1	20; 2ng	Snord116	3163.19	3233.7	3096.66	15566	14508	1058		Line_19-1	2	0	0.965491	0		0
EK0248_2	2020-12-18	E01	EK05	Line_16	2_1	20; 2ng	Snord116	3790.21	3879.94	3706.84	17148	16464	684		Line_19-4	2	0	1.1481	0		0
EK0248_2	2020-12-18	F01	EK06	Line_5-9	2_1	20; 2ng	Snord116	3391.96	3469.57	3319.16	15905	15015	890		Line_5-9	2	3391.96	0.971904	3296.66		0.955034
EK0248_2	2020-12-18	G01	EK07	mCh_parent	2_1	20; 2ng	Snord116	2624.51	2677.19	2574.08	16642	14854	1788
EK0248_2	2020-12-18	H01	EK08	832-13	2_1	20; 2ng	Snord116	3484.86	3561.32	3413.06	17792	16872	920
EK0248_2	2020-12-18	A09	EK09	INS-1E	2_1	20; 2ng	Snord116	8345.1	9085.56	7732.83	14447	14435	12
EK0248_3	2020-12-18	B01	MJ01	Line_2	1_2	20; 2ng	Snord116	253.815	262.895	244.805	15650	3037	12613
EK0248_3	2020-12-18	B02	MJ02	Line_3	1_2	20; 2ng	Snord116	0	0.214287	0	16450	0	16450
EK0248_3	2020-12-18	B03	MJ03	Line_16	1_2	20; 2ng	Snord116	270.576	279.535	261.684	17259	3546	13713
EK0248_3	2020-12-18	B04	MJ04	Line_19-1	1_2	20; 2ng	Snord116	0.0679785	0.324701	0.00285502	17307	1	17306
EK0248_3	2020-12-18	B05	MJ05	Line_19-4	1_2	20; 2ng	Snord116	0.0693326	0.331169	0.00291189	16969	1	16968
EK0248_3	2020-12-18	B06	MJ06	Line_5-9	1_2	20; 2ng	Snord116	350.745	361.728	339.863	15454	3984	11470

## Sheet: Fig.4D
Fig. 4D, ER chaperone RT-ddPCR expression data.
Hspa5															Hspa5							Pooled
Plate	Date	Well	Sample	Cell_line	Biol_tech_rep	cDNA Dilution (factor; ng RNAeq input)	Target	Conc(copies/µL)	PoissonConfMax	PoissonConfMin	Accepted Droplets	Positives	Negatives		Sample	Biol Rep	Avg Conc	GpiNormFactor	Rel. Gpi.	Con Avg:	norm to con avg	Con	PWS	Con Avg:	Con Stdev:	p-value	signficance
EK0164_1	2018-09-25	C03	Line3	Line3	0_1	20; 2ng	Hspa5	604.855	619.672	590.223	16486	6627	9859		Line_2	0	620.293	1.36725	848.097	742.12	1.1428	1.1428	0.877391	1	0.136673	6.05004e-05	yes
EK0164_1	2018-09-25	D03	Line 19-1	Line 19-1	0_1	20; 2ng	Hspa5	569.384	583.503	555.434	16806	6448	10358		Line_3	0	604.855	1.07651	651.13		0.877391	0.977258	0.65009	PWS Avg:	PWS Stdev:
EK0164_1	2018-09-25	E03	Line 19-4	Line 19-4	0_1	20; 2ng	Hspa5	462.537	475.295	449.917	15907	5171	10736		Line_16	0	705.225	1.02839	725.243		0.977258	0.879939	0.574785	0.671775	0.119861
EK0164_1	2018-09-25	F03	Line 2	Line 2	0_1	20; 2ng	Hspa5	620.293	635.719	605.066	15716	6440	9276		Line_19-1	0	569.384	0.84731	482.445		0.65009	1.23738	0.484951
EK0164_1	2018-09-25	G03	Line 16	Line 16	0_1	20; 2ng	Hspa5	705.225	720.886	689.769	18038	8133	9905		Line_19-4	0	462.537	0.922217	426.56		0.574785	0.763001	0.647301
EK0164_1	2018-09-25	H03	Line 5-9	Line 5-9	0_1	20; 2ng	Hspa5	720.104	737.154	703.299	15669	7173	8496		Line_5-9	0	720.104	0.906841	653.02		0.879939	0.999621	0.818888
EK0244_1c	2020-11-20	C03	MJ_03	Line_16	1_1	20; 2ng	Hspa5	435.513	446.961	424.175	18352	5678	12674		Line_2	1	647.999	1.11397	721.852	583.372	1.23738	1.00007	0.665544
EK0244_1c	2020-11-20	D09	MJ_03	Line_16	1_1	50; 0.8ng	Hspa5	552.863	566.611	539.274	17074	6402	10672		Line_3	1	324.08	0.872954	282.907		0.484951	0.971737	0.611269
EK0244_1c	2020-11-20	C04	MJ_04	Line_19-1	1_1	20; 2ng	Hspa5	324.541	334.631	314.536	16733	4034	12699		Line_16	1	494.188	0.900696	445.113		0.763001	1.02819	0.715752
EK0244_1c	2020-11-20	D10	MJ_04	Line_19-1	1_1	50; 0.8ng	Hspa5	428.003	439.606	416.513	17500	5337	12163		Line_19-1	1	376.272	1.00358	377.617		0.647301
EK0244_1c	2020-11-20	C05	MJ_05	Line_19-4	1_1	20; 2ng	Hspa5	370.815	381.886	359.848	16227	4387	11840		Line_19-4	1	389.242	1.2273	477.716		0.818888
EK0244_1c	2020-11-20	D11	MJ_05	Line_19-4	1_1	50; 0.8ng	Hspa5	407.668	419.015	396.43	17268	5057	12211		Line_5-9	1	531.207	1.09778	583.151		0.999621
EK0244_1c	2020-11-20	C01	MJ_01	Line_2	1_1	20; 2ng	Hspa5	590.362	604.365	576.523	17883	7056	10827		Line_2	2	688.488	1.00041	688.771	688.72	1.00007
EK0244_1c	2020-11-20	D07	MJ_01	Line_2	1_1	50; 0.8ng	Hspa5	705.637	722.751	688.767	15135	6827	8308		Line_3	2	500.33	0.916143	458.373		0.665544
EK0244_1c	2020-11-20	C02	MJ_02	Line_3	1_1	20; 2ng	Hspa5	151.299	157.989	144.647	16399	1979	14420		Line_16	2	651.336	1.02751	669.255		0.971737
EK0244_1c	2020-11-20	D08	MJ_02	Line_3	1_1	50; 0.8ng	Hspa5	496.861	509.441	484.415	17847	6148	11699		Line_19-1	2	436.041	0.965491	420.994		0.611269
EK0244_1c	2020-11-20	C06	MJ_06	Line_5-9	1_1	20; 2ng	Hspa5	465.872	477.943	453.924	17912	5857	12055		Line_19-4	2	429.363	1.1481	492.952		0.715752
EK0244_1c	2020-11-20	D12	MJ_06	Line_5-9	1_1	50; 0.8ng	Hspa5	596.541	612.612	580.687	13783	5482	8301		Line_5-9	2	728.605	0.971904	708.134		1.02819
EK0282_1	2021-07-09	B01	EK01	Line_3	2_2	40; 1ng	Hspa5	500.33	513.996	486.82	15265	5288	9977
EK0282_1	2021-07-09	B02	EK02	Line_19-1	2_2	40; 1ng	Hspa5	436.041	448.925	423.297	14530	4500	10030
EK0282_1	2021-07-09	B03	EK03	Line_19-4	2_2	40; 1ng	Hspa5	429.363	442.15	416.712	14478	4427	10051
EK0282_1	2021-07-09	B04	EK04	Line_2	2_2	40; 1ng	Hspa5	688.488	704.255	672.929	17241	7638	9603
EK0282_1	2021-07-09	B05	EK05	Line_16	2_2	40; 1ng	Hspa5	651.336	667.966	634.938	14421	6131	8290
EK0282_1	2021-07-09	B06	EK06	Line_5-9	2_2	40; 1ng	Hspa5	728.605	746.136	711.331	15060	6953	8107
Hsp90b1															Hsp90b1							Pooled
Plate	Date	Well	Sample	Cell_line	Biol_tech_rep	cDNA Dilution (factor; ng RNAeq input)	Target	Conc(copies/µL)	PoissonConfMax	PoissonConfMin	Accepted Droplets	Positives	Negatives		Sample	Biol Rep	Avg Conc	GpiNormFactor	Rel. Gpi.	Con Avg:	norm to con avg	Con	PWS	Con Avg:	Con Stdev:	p-value	signficance
EK0164_2	2018-09-26	H06	Line 16	Line 16	0_1	20; 2ng	Hsp90b1	135.715	142.31	129.158	15034	1638	13396		Line_2	0	100.986	1.36725	138.074	133.186	1.0367	1.0367	0.841427	1	0.06838	6.31143e-05	yes
EK0164_2	2018-09-26	H03	Line 19-1	Line 19-1	0_1	20; 2ng	Hsp90b1	118.56	124.573	112.576	15668	1502	14166		Line_3	0	104.102	1.07651	112.066		0.841427	1.04792	0.75426	PWS Avg:	PWS Stdev:
EK0164_2	2018-09-26	H04	Line 19-4	Line 19-4	0_1	20; 2ng	Hsp90b1	94.9418	100.375	89.5333	15207	1179	14028		Line_16	0	135.715	1.02839	139.568		1.04792	0.915382	0.657404	0.733901	0.118702
EK0164_2	2018-09-26	H05	Line 2	Line 2	0_1	20; 2ng	Hsp90b1	100.986	106.632	95.368	15026	1236	13790		Line_19-1	0	118.56	0.84731	100.457		0.75426	1.04207	0.480984
EK0164_2	2018-09-26	H02	Line 3	Line 3	0_1	20; 2ng	Hsp90b1	104.102	110.019	98.2147	14123	1196	12927		Line_19-4	0	94.9418	0.922217	87.5569		0.657404	0.922265	0.765379
EK0164_2	2018-09-26	H07	Line 5-9	Line 5-9	0_1	20; 2ng	Hsp90b1	134.44	140.886	128.029	15576	1682	13894		Line_5-9	0	134.44	0.906841	121.916		0.915382	1.03566	0.853835
EK0244_1c	2020-11-20	F03	MJ_03	Line_16	1_1	20; 2ng	Hsp90b1	772.595	789.137	756.282	18295	8808	9487		Line_2	1	735.524	1.11397	819.352	786.272	1.04207	0.929923	0.72267
EK0244_1c	2020-11-20	G09	MJ_03	Line_16	1_1	50; 0.8ng	Hsp90b1	837.606	856.304	819.201	16039	8169	7870		Line_3	1	433.224	0.872954	378.184		0.480984	1.10629	0.682288
EK0244_1c	2020-11-20	F04	MJ_04	Line_19-1	1_1	20; 2ng	Hsp90b1	415.578	427.193	404.076	16862	5018	11844		Line_16	1	805.1	0.900696	725.151		0.922265	0.963791	0.846867
EK0244_1c	2020-11-20	G10	MJ_04	Line_19-1	1_1	50; 0.8ng	Hsp90b1	526.389	539.703	513.224	17118	6175	10943		Line_19-1	1	599.651	1.00358	601.796		0.765379
EK0244_1c	2020-11-20	F05	MJ_05	Line_19-4	1_1	20; 2ng	Hsp90b1	482.026	494.317	469.861	18009	6054	11955		Line_19-4	1	547.011	1.2273	671.346		0.853835
EK0244_1c	2020-11-20	G11	MJ_05	Line_19-4	1_1	50; 0.8ng	Hsp90b1	611.995	626.568	597.601	17298	7016	10282		Line_5-9	1	741.777	1.09778	814.311		1.03566
EK0244_1c	2020-11-20	F01	MJ_01	Line_2	1_1	20; 2ng	Hsp90b1	815.33	833.05	797.873	17186	8592	8594		Line_2	2	771.864	1.00041	772.181	830.371	0.929923
EK0244_1c	2020-11-20	G07	MJ_01	Line_2	1_1	50; 0.8ng	Hsp90b1	655.718	670.592	641.03	18159	7759	10400		Line_3	2	655.012	0.916143	600.084		0.72267
EK0244_1c	2020-11-20	F02	MJ_02	Line_3	1_1	20; 2ng	Hsp90b1	258.782	267.832	249.801	16095	3178	12917		Line_16	2	894.033	1.02751	918.628		1.10629
EK0244_1c	2020-11-20	G08	MJ_02	Line_3	1_1	50; 0.8ng	Hsp90b1	607.666	622.846	592.678	15803	6375	9428		Line_19-1	2	586.803	0.965491	566.552		0.682288
EK0244_1c	2020-11-20	F06	MJ_06	Line_5-9	1_1	20; 2ng	Hsp90b1	756.206	773.969	738.707	15427	7315	8112		Line_19-4	2	612.5	1.1481	703.214		0.846867
EK0244_1c	2020-11-20	G12	MJ_06	Line_5-9	1_1	50; 0.8ng	Hsp90b1	727.348	743.602	711.315	17460	8051	9409		Line_5-9	2	823.439	0.971904	800.304		0.963791
EK0282_1	2021-07-09	B07	EK01	Line_3	2_2	40; 1ng	Hsp90b1	655.012	671.122	639.119	15473	6606	8867
EK0282_1	2021-07-09	B08	EK02	Line_19-1	2_2	40; 1ng	Hsp90b1	586.803	602.231	571.574	14636	5748	8888
EK0282_1	2021-07-09	B09	EK03	Line_19-4	2_2	40; 1ng	Hsp90b1	612.5	627.748	597.448	15826	6423	9403
EK0282_1	2021-07-09	B10	EK04	Line_2	2_2	40; 1ng	Hsp90b1	771.864	789.656	754.336	15811	7607	8204
EK0282_1	2021-07-09	B11	EK05	Line_16	2_2	40; 1ng	Hsp90b1	894.033	913.526	874.858	16192	8619	7573
EK0282_1	2021-07-09	B12	EK06	Line_5-9	2_2	40; 1ng	Hsp90b1	823.439	841.365	805.782	17029	8572	8457
Pdia4															Pdia4							Pooled
Plate	Date	Well	Sample	Cell_line	Biol_tech_rep	cDNA Dilution (factor; ng RNAeq input)	Target	Conc(copies/µL)	PoissonConfMax	PoissonConfMin	Accepted Droplets	Positives	Negatives		Sample	Biol Rep	Avg Conc	Gpi norm factor	Rel. Gpi.	Con Avg:	norm to con avg	Con	PWS	Con Avg:	Con Stdev:	p-value	signficance
EK0164_2	2018-09-26	F06	Line 16	Line 16	0_1	20; 2ng	Pdia4	87.8611	92.8925	82.851	16356	1177	15179		Line_2	0	85.4935	174.775	0.489163	0.421782	1.15975	1.15975	0.730851	1	0.151669	0.000353528	yes
EK0164_2	2018-09-26	F03	Line 19-1	Line 19-1	0_1	20; 2ng	Pdia4	70.1923	74.76	65.6423	15729	911	14818		Line_3	0	68.4272	221.979	0.30826		0.730851	0.896471	0.590086	PWS Avg:	PWS Stdev:
EK0164_2	2018-09-26	F04	Line 19-4	Line 19-4	0_1	20; 2ng	Pdia4	67.4239	71.9316	62.9334	15494	863	14631		Line_16	0	87.8611	232.366	0.378115		0.896471	0.943776	0.616922	0.682524	0.146626
EK0164_2	2018-09-26	F05	Line 2	Line 2	0_1	20; 2ng	Pdia4	85.4935	90.7275	80.2827	14695	1030	13665		Line_19-1	0	70.1923	282.024	0.248888		0.590086	1.2234	0.995964
EK0164_2	2018-09-26	F02	Line 3	Line 3	0_1	20; 2ng	Pdia4	68.4272	73.0535	63.8191	14937	844	14093		Line_19-4	0	67.4239	259.117	0.260207		0.616922	0.887662	0.811457
EK0164_2	2018-09-26	F07	Line 5-9	Line 5-9	0_1	20; 2ng	Pdia4	104.895	110.43	99.3855	16260	1387	14873		Line_5-9	0	104.895	263.51	0.398068		0.943776	0.888935	0.592122
EK0244_2C	2020-11-25	A01	MJ01	Line_2	1_1	10; 4ng	Pdia4	385.765	397.043	374.595	16379	4579	11800		Line_2	1	385.765	520.355	0.74135	0.605973	1.2234	1.04508	0.68154
EK0244_2C	2020-11-25	A02	MJ02	Line_3	1_1	10; 4ng	Pdia4	305.395	315.572	295.306	15348	3509	11839		Line_3	1	305.395	506.017	0.603528		0.995964	1.1601	0.610161
EK0244_2C	2020-11-25	A03	MJ03	Line_16	1_1	10; 4ng	Pdia4	280.836	290.005	271.739	17188	3650	13538		Line_16	1	280.836	522.098	0.5379		0.887662	0.79482	0.513611
EK0244_2C	2020-11-25	A04	MJ04	Line_19-1	1_1	10; 4ng	Pdia4	286.051	295.292	276.881	17272	3728	13544		Line_19-1	1	286.051	581.733	0.491721		0.811457
EK0244_2C	2020-11-25	A05	MJ05	Line_19-4	1_1	10; 4ng	Pdia4	255.264	263.799	246.791	17816	3475	14341		Line_19-4	1	255.264	711.418	0.35881		0.592122
EK0244_2C	2020-11-25	A06	MJ06	Line_5-9	1_1	10; 4ng	Pdia4	342.779	353.291	332.361	16423	4151	12272		Line_5-9	1	342.779	636.343	0.538671		0.888935
EK0282_1	2021-07-09	C01	EK01	Line_3	2_2	10; 4ng	Pdia4	361.473	372.336	350.71	16357	4327	12030		Line_2	2	507.599	1371.64	0.370068	0.354103	1.04508
EK0282_1	2021-07-09	C02	EK02	Line_19-1	2_2	10; 4ng	Pdia4	307.075	317.221	297.016	15540	3570	11970		Line_3	2	361.473	1497.8	0.241336		0.68154
EK0282_1	2021-07-09	C03	EK03	Line_19-4	2_2	10; 4ng	Pdia4	217.371	225.932	208.872	14831	2502	12329		Line_16	2	548.6	1335.46	0.410794		1.1601
EK0282_1	2021-07-09	C04	EK04	Line_2	2_2	10; 4ng	Pdia4	507.599	521.141	494.211	15823	5545	10278		Line_19-1	2	307.075	1421.25	0.21606		0.610161
EK0282_1	2021-07-09	C05	EK05	Line_16	2_2	10; 4ng	Pdia4	548.6	562.908	534.464	15619	5821	9798		Line_19-4	2	217.371	1195.19	0.181871		0.513611
EK0282_1	2021-07-09	C06	EK06	Line_5-9	2_2	10; 4ng	Pdia4	397.368	409.347	385.51	15040	4311	10729		Line_5-9	2	397.368	1411.87	0.281448		0.79482
Pdia6															Pdia6							Pooled
Plate	Date	Well	Sample	Cell_line	Biol_tech_rep	cDNA Dilution (factor; ng RNAeq input)	Target	Conc(copies/µL)	PoissonConfMax	PoissonConfMin	Accepted Droplets	Positives	Negatives		Sample	Biol Rep	Avg Conc	Gpi norm factor	Rel. Gpi.	Con Avg:	norm to con avg	Con	PWS	Con Avg:	Con Stdev:	p-value	signficance
EK0244_2C	2020-11-25	A07	MJ01	Line_2	1_1	10; 4ng	Pdia6	978.27	999.022	957.877	16296	9201	7095		Line_2	1	978.27	520.355	1.88	1.4854	1.26565	1.26565	0.907654	1	0.192445	0.00699788	yes
EK0244_2C	2020-11-25	A08	MJ02	Line_3	1_1	10; 4ng	Pdia6	682.227	698.371	666.302	16253	7152	9101		Line_3	1	682.227	506.017	1.34823		0.907654	0.938625	0.748854	PWS Avg:	PWS Stdev:
EK0244_2C	2020-11-25	A09	MJ03	Line_16	1_1	10; 4ng	Pdia6	727.927	744.605	711.483	16609	7663	8946		Line_16	1	727.927	522.098	1.39423		0.938625	0.795722	0.594837	0.759362	0.120604
EK0244_2C	2020-11-25	A10	MJ04	Line_19-1	1_1	10; 4ng	Pdia6	647.09	662.37	632.006	16917	7157	9760		Line_19-1	1	647.09	581.733	1.11235		0.748854	0.955679	0.753794
EK0244_2C	2020-11-25	A11	MJ05	Line_19-4	1_1	10; 4ng	Pdia6	628.588	643.896	613.477	16235	6720	9515		Line_19-4	1	628.588	711.418	0.883571		0.594837	1.28407	0.726323
EK0244_2C	2020-11-25	A12	MJ06	Line_5-9	1_1	10; 4ng	Pdia6	752.136	769.836	734.698	15423	7285	8138		Line_5-9	1	752.136	636.343	1.18197		0.795722	0.760251	0.572828
EK0282_1	2021-07-09	C07	EK01	Line_3	2_2	10; 4ng	Pdia6	691.514	708.116	675.142	15651	6956	8695		Line_2	2	802.869	1371.64	0.585336	0.612482	0.955679	0.871025	0.889564
EK0282_1	2021-07-09	C08	EK02	Line_19-1	2_2	10; 4ng	Pdia6	632.256	648.39	616.34	14735	6126	8609		Line_3	2	691.514	1497.8	0.461685		0.753794	0.977535	0.879025
EK0282_1	2021-07-09	C09	EK03	Line_19-4	2_2	10; 4ng	Pdia6	419.329	431.664	407.122	15122	4534	10588		Line_16	2	1050.3	1335.46	0.786469		1.28407	1.15144	0.761381
EK0282_1	2021-07-09	C10	EK04	Line_2	2_2	10; 4ng	Pdia6	802.869	821.004	785.01	16069	7948	8121		Line_19-1	2	632.256	1421.25	0.444859		0.726323
EK0282_1	2021-07-09	C11	EK05	Line_16	2_2	10; 4ng	Pdia6	1050.3	1073.01	1028.02	15159	8951	6208		Line_19-4	2	419.329	1195.19	0.350847		0.572828
EK0282_1	2021-07-09	C12	EK06	Line_5-9	2_2	10; 4ng	Pdia6	657.423	673.402	641.658	15802	6765	9037		Line_5-9	2	657.423	1411.87	0.46564		0.760251
EK0285_1	2021-07-16	G07	MJ01e	Line_2	3_1	10; 4ng	Pdia6	714.211	731.328	697.339	15376	6997	8379		Line_2	3	714.211	835.818	0.854505	0.981034	0.871025
EK0285_1	2021-07-16	G08	MJ02e	Line_3	3_1	10; 4ng	Pdia6	616.709	631.522	602.079	16908	6898	10010		Line_3	3	616.709	706.674	0.872692		0.889564
EK0285_1	2021-07-16	G09	MJ03e	Line_16	3_1	10; 4ng	Pdia6	817.559	834.898	800.472	18012	9022	8990		Line_16	3	817.559	852.517	0.958994		0.977535
EK0285_1	2021-07-16	G10	MJ04e	Line_19-1	3_1	10; 4ng	Pdia6	577.951	591.995	564.074	17308	6718	10590		Line_19-1	3	577.951	670.202	0.862354		0.879025
EK0285_1	2021-07-16	G11	MJ05e	Line_19-4	3_1	10; 4ng	Pdia6	739.882	756.064	723.92	18024	8414	9610		Line_19-4	3	739.882	990.55	0.746941		0.761381
EK0285_1	2021-07-16	G12	MJ06e	Line_5-9	3_1	10; 4ng	Pdia6	837.038	855.644	818.722	16182	8238	7944		Line_5-9	3	837.038	741.003	1.1296		1.15144
Ppib															Ppib							Pooled
Plate	Date	Well	Sample	Cell_line	Biol_tech_rep	cDNA Dilution (factor; ng RNAeq input)	Target	Conc(copies/µL)	PoissonConfMax	PoissonConfMin	Accepted Droplets	Positives	Negatives		Sample	Biol Rep	Avg Conc	Gpi norm factor	Rel. Gpi.	Con Avg:	norm to con avg	Con	PWS	Con Avg:	Con Stdev:	p-value	signficance
EK0244_2B	2020-11-24	H07	MJ01	Line_2	1_1	5; 8ng	Ppib	1831.03	1866.4	1796.69	16387	12931	3456		Line_2	1	1831.03	520.355	3.51881	3.23967	1.08616	1.08616	1.01477	1	0.113655	0.0121585	yes
EK0244_2B	2020-11-24	H08	MJ02	Line_3	1_1	5; 8ng	Ppib	1663.55	1696.68	1631.33	15508	11737	3771		Line_3	1	1663.55	506.017	3.28753		1.01477	0.920239	0.847864	PWS Avg:	PWS Stdev:
EK0244_2B	2020-11-24	H09	MJ03	Line_16	1_1	5; 8ng	Ppib	1556.52	1586.46	1527.31	16754	12292	4462		Line_16	1	1556.52	522.098	2.98127		0.920239	0.9936	0.770289	0.870861	0.0703117
EK0244_2B	2020-11-24	H10	MJ04	Line_19-1	1_1	5; 8ng	Ppib	1597.91	1628.26	1568.31	17105	12707	4398		Line_19-1	1	1597.91	581.733	2.7468		0.847864	0.98253	0.941931
EK0244_2B	2020-11-24	H11	MJ05	Line_19-4	1_1	5; 8ng	Ppib	1775.33	1808.81	1742.78	17194	13392	3802		Line_19-4	1	1775.33	711.418	2.49549		0.770289	1.12843	0.847506
EK0244_2B	2020-11-24	H12	MJ06	Line_5-9	1_1	5; 8ng	Ppib	2048.35	2087.98	2010.02	16472	13584	2888		Line_5-9	1	2048.35	636.343	3.21894		0.9936	0.889045	0.872868
EK0282_1	2021-07-09	E01	EK01	Line_3	2_2	10; 4ng	Ppib	540.62	554.458	526.943	16389	6038	10351		Line_2	2	483.334	1371.64	0.352377	0.358643	0.98253	0.851742	0.843145
EK0282_1	2021-07-09	E02	EK02	Line_19-1	2_2	10; 4ng	Ppib	470.612	483.531	457.833	15842	5223	10619		Line_3	2	505.983	1497.8	0.337817		0.941931	0.957013	0.871252
EK0282_1	2021-07-09	E03	EK03	Line_19-4	2_2	10; 4ng	Ppib	369.543	380.63	358.56	16115	4344	11771		Line_16	2	540.464	1335.46	0.404702		1.12843	1.19125	0.828119
EK0282_1	2021-07-09	E04	EK04	Line_2	2_2	10; 4ng	Ppib	548.367	562.755	534.153	15439	5752	9687		Line_19-1	2	431.991	1421.25	0.303952		0.847506
EK0282_1	2021-07-09	E06	EK06	Line_5-9	2_2	10; 4ng	Ppib	458.232	470.881	445.718	15998	5161	10837		Line_19-4	2	374.152	1195.19	0.313048		0.872868
EK0285_1	2021-07-16	H07	MJ01e	Line_2	3_1	10; 4ng	Ppib	598.165	612.023	584.468	18564	7399	11165		Line_5-9	2	450.174	1411.87	0.318849		0.889045
EK0285_1	2021-07-16	H08	MJ02e	Line_3	3_1	10; 4ng	Ppib	500.636	513.225	488.181	17987	6234	11753		Line_2	3	598.165	835.818	0.715664	0.840236	0.851742
EK0285_1	2021-07-16	H09	MJ03e	Line_16	3_1	10; 4ng	Ppib	685.523	701.157	670.094	17434	7699	9735		Line_3	3	500.636	706.674	0.70844		0.843145
EK0285_1	2021-07-16	H10	MJ04e	Line_19-1	3_1	10; 4ng	Ppib	490.626	503.086	478.298	17912	6108	11804		Line_16	3	685.523	852.517	0.804116		0.957013
EK0285_1	2021-07-16	H11	MJ05e	Line_19-4	3_1	10; 4ng	Ppib	689.24	704.821	673.862	17676	7837	9839		Line_19-1	3	490.626	670.202	0.732057		0.871252
EK0285_1	2021-07-16	H12	MJ06e	Line_5-9	3_1	10; 4ng	Ppib	741.69	757.847	725.752	18140	8483	9657		Line_19-4	3	689.24	990.55	0.695815		0.828119
EK0282_2	2021-07-15	C01	EK01	Line_3	2_2	10; 4ng	Ppib	471.346	483.877	458.947	16864	5567	11297		Line_5-9	3	741.69	741.003	1.00093		1.19125
EK0282_2	2021-07-15	C02	EK02	Line_19-1	2_2	10; 4ng	Ppib	393.37	404.546	382.3	17065	4850	12215
EK0282_2	2021-07-15	C03	EK03	Line_19-4	2_2	10; 4ng	Ppib	378.76	389.89	367.734	16457	4530	11927
EK0282_2	2021-07-15	C04	EK04	Line_2	2_2	10; 4ng	Ppib	418.3	430.345	406.377	15808	4730	11078
EK0282_2	2021-07-15	C05	EK05	Line_16	2_2	10; 4ng	Ppib	540.464	554.884	526.219	15095	5560	9535
EK0282_2	2021-07-15	C06	EK06	Line_5-9	2_2	10; 4ng	Ppib	442.115	454.47	429.889	16057	5030	11027
Creld2															Creld2							Pooled
Plate	Date	Well	Sample	Cell_line	Biol_tech_rep	cDNA Dilution (factor; ng RNAeq input)	Target	Conc(copies/µL)	PoissonConfMax	PoissonConfMin	Accepted Droplets	Positives	Negatives		Sample	Biol Rep	Avg Conc	Gpi norm factor	Rel. Gpi.	Con Avg:	norm to con avg	Con	PWS	Con Avg:	Con Stdev:	p-value	signficance
EK0164_2	2018-09-26	E06	Line 16	Line 16	0_1	20; 2ng	Creld2	40.1626	43.7098	36.626	14719	494	14225		Line_2	0	29.6025	174.775	0.169375	0.172071	0.984334	0.984334	0.838565	1	0.129528	0.000189534	Yes
EK0164_2	2018-09-26	E03	Line 19-1	Line 19-1	0_1	20; 2ng	Creld2	37.3738	40.7363	34.021	15223	476	14747		Line_3	0	32.0299	221.979	0.144293		0.838565	1.00448	0.770149	PWS Avg:	PWS Stdev:
EK0164_2	2018-09-26	E04	Line 19-4	Line 19-4	0_1	20; 2ng	Creld2	23.5366	26.2302	20.8492	14843	294	14549		Line_16	0	40.1626	232.366	0.172842		1.00448	1.01118	0.527887	0.686248	0.145338
EK0164_2	2018-09-26	E05	Line 2	Line 2	0_1	20; 2ng	Creld2	29.6025	32.5182	26.6941	15977	397	15580		Line_19-1	0	37.3738	282.024	0.13252		0.770149	1.02847	0.950615
EK0164_2	2018-09-26	E02	Line 3	Line 3	0_1	20; 2ng	Creld2	32.0299	35.1083	28.9596	15526	417	15109		Line_19-4	0	23.5366	259.117	0.090834		0.527887	1.02239	0.724573
EK0164_2	2018-09-26	E07	Line 5-9+	Line 5-9+=	0_1	20; 2ng	Creld2	45.8495	49.3423	42.367	17372	664	16708		Line_5-9	0	45.8495	263.51	0.173995		1.01118	0.949137	0.537518
EK0244_2B	2020-11-24	E07	MJ01	Line_2	1_1	5; 8ng	Creld2	2447.32	2497.71	2399.01	15316	13403	1913		Line_2	1	2447.32	520.355	4.70318	4.57299	1.02847	0.977868	0.622313
EK0244_2B	2020-11-24	E08	MJ02	Line_3	1_1	5; 8ng	Creld2	2199.73	2244.31	2156.78	15244	12894	2350		Line_3	1	2199.73	506.017	4.34715		0.950615	1.26523	0.633981
EK0244_2B	2020-11-24	E09	MJ03	Line_16	1_1	5; 8ng	Creld2	2441.01	2489.61	2394.34	16333	14282	2051		Line_16	1	2441.01	522.098	4.67539		1.02239	0.756905	0.570632
EK0244_2B	2020-11-24	E10	MJ04	Line_19-1	1_1	5; 8ng	Creld2	1927.55	1965.61	1890.68	15719	12665	3054		Line_19-1	1	1927.55	581.733	3.31346		0.724573
EK0244_2B	2020-11-24	E11	MJ05	Line_19-4	1_1	5; 8ng	Creld2	1748.71	1782.91	1715.47	16009	12388	3621		Line_19-4	1	1748.71	711.418	2.45806		0.537518
EK0244_2B	2020-11-24	E12	MJ06	Line_5-9	1_1	5; 8ng	Creld2	2761.98	2822.23	2704.66	14583	13189	1394		Line_5-9	1	2761.98	636.343	4.34039		0.949137
EK0282_1	2021-07-09	D01	EK01	Line_3	2_2	10; 4ng	Creld2	448.221	460.748	435.825	15880	5031	10849		Line_2	2	644.982	1371.64	0.470228	0.480871	0.977868
EK0282_1	2021-07-09	D02	EK02	Line_19-1	2_2	10; 4ng	Creld2	433.286	445.807	420.896	15262	4702	10560		Line_3	2	448.221	1497.8	0.299252		0.622313
EK0282_1	2021-07-09	D03	EK03	Line_19-4	2_2	10; 4ng	Creld2	327.96	337.682	318.319	18238	4437	13801		Line_16	2	812.51	1335.46	0.608411		1.26523
EK0282_1	2021-07-09	D04	EK04	Line_2	2_2	10; 4ng	Creld2	644.982	659.909	630.242	17648	7448	10200		Line_19-1	2	433.286	1421.25	0.304863		0.633981
EK0282_1	2021-07-09	D05	EK05	Line_16	2_2	10; 4ng	Creld2	812.51	831.38	793.938	15098	7530	7568		Line_19-4	2	327.96	1195.19	0.2744		0.570632
EK0282_1	2021-07-09	D06	EK06	Line_5-9	2_2	10; 4ng	Creld2	513.883	527.943	499.99	14911	5277	9634		Line_5-9	2	513.883	1411.87	0.363973		0.756905
Sdf2l1															Sd2fl1							Pooled
Plate	Date	Well	Sample	Cell_line	Biol_tech_rep	cDNA Dilution (factor; ng RNAeq input)	Target	Conc(copies/µL)	PoissonConfMax	PoissonConfMin	Accepted Droplets	Positives	Negatives		Sample	Biol Rep	Avg Conc	Gpi norm factor	Rel. Gpi.	Con Avg:	norm to con avg	Con	PWS	Con Avg:	Con Stdev:	p-value	signficance
EK0164_1	2018-09-25	C04	Line3	Line3	0_1	20; 2ng	Sdf2l1	65.7778	70.0909	61.4804	16496	897	15599		Line_2	0	70.9091	174.775	0.405716	0.379449	1.06922	1.06922	0.780933	1	0.119371	0.000151689	yes
EK0164_1	2018-09-25	D04	Line 19-1	Line 19-1	0_1	20; 2ng	Sdf2l1	53.7487	57.6982	49.8124	15988	714	15274		Line_3	0	65.7778	221.979	0.296324		0.780933	1.13184	0.50226	PWS Avg:	PWS Stdev:
EK0164_1	2018-09-25	E04	Line 19-4	Line 19-4	0_1	20; 2ng	Sdf2l1	42.1111	45.6012	38.6313	15955	561	15394		Line_16	0	99.7957	232.366	0.429477		1.13184	0.798933	0.4283	0.630917	0.17917
EK0164_1	2018-09-25	F04	Line 2	Line 2	0_1	20; 2ng	Sdf2l1	70.9091	75.5159	66.3202	15626	914	14712		Line_19-1	0	53.7487	282.024	0.190582		0.50226	1.0661	0.916338
EK0164_1	2018-09-25	G04	Line 16	Line 16	0_1	20; 2ng	Sdf2l1	99.7957	105.334	94.2835	15419	1254	14165		Line_19-4	0	42.1111	259.117	0.162518		0.4283	0.918043	0.878482
EK0164_1	2018-09-25	H04	Line 5-9	Line 5-9	0_1	20; 2ng	Sdf2l1	79.8843	84.9442	74.846	14654	962	13692		Line_5-9	0	79.8843	263.51	0.303155		0.798933	1.01586	0.56195
EK0244_2C	2020-11-25	C01	MJ01	Line_2	1_1	5; 8ng/ul	Sdf2l1	439.96	452.071	427.972	16609	5182	11427		Line_2	1	439.96	520.355	0.845498	0.793077	1.0661	1.0225	0.572953
EK0244_2C	2020-11-25	C02	MJ02	Line_3	1_1	5; 8ng/ul	Sdf2l1	367.736	378.371	357.197	17408	4673	12735		Line_3	1	367.736	506.017	0.726727		0.916338	1.12892	0.53536
EK0244_2C	2020-11-25	C03	MJ03	Line_16	1_1	5; 8ng/ul	Sdf2l1	380.129	390.588	369.762	18703	5164	13539		Line_16	1	380.129	522.098	0.728079		0.918043	0.848578	0.501681
EK0244_2C	2020-11-25	C04	MJ04	Line_19-1	1_1	5; 8ng/ul	Sdf2l1	405.296	416.518	394.18	17531	5109	12422		Line_19-1	1	405.296	581.733	0.696704		0.878482
EK0244_2C	2020-11-25	C05	MJ05	Line_19-4	1_1	5; 8ng/ul	Sdf2l1	317.057	327.136	307.065	16331	3858	12473		Line_19-4	1	317.057	711.418	0.44567		0.56195
EK0244_2C	2020-11-25	C06	MJ06	Line_5-9	1_1	5; 8ng/ul	Sdf2l1	512.672	526.118	499.378	16247	5739	10508		Line_5-9	1	512.672	636.343	0.805654		1.01586
EK0282_1	2021-07-09	F07	EK01	Line_3	2_2	5; 8ng	Sdf2l1	296.347	305.788	286.982	17227	3836	13391		Line_2	2	484.317	1371.64	0.353094	0.345324	1.0225
EK0282_1	2021-07-09	F08	EK02	Line_19-1	2_2	5; 8ng	Sdf2l1	262.75	271.693	253.874	16762	3355	13407		Line_3	2	296.347	1497.8	0.197854		0.572953
EK0282_1	2021-07-09	F09	EK03	Line_19-4	2_2	5; 8ng	Sdf2l1	207.058	214.764	199.402	17344	2799	14545		Line_16	2	520.622	1335.46	0.389844		1.12892
EK0282_1	2021-07-09	F10	EK04	Line_2	2_2	5; 8ng	Sdf2l1	484.317	496.985	471.784	17057	5756	11301		Line_19-1	2	262.75	1421.25	0.184873		0.53536
EK0282_1	2021-07-09	F11	EK05	Line_16	2_2	5; 8ng	Sdf2l1	520.622	533.168	508.208	19005	6796	12209		Line_19-4	2	207.058	1195.19	0.173243		0.501681
EK0282_1	2021-07-09	F12	EK06	Line_5-9	2_2	5; 8ng	Sdf2l1	413.727	425.623	401.949	15994	4742	11252		Line_5-9	2	413.727	1411.87	0.293035		0.848578
Dnajb11															Dnajb11							Pooled
Plate	Date	Well	Sample	Cell_line	Biol_tech_rep	cDNA Dilution (factor; ng RNAeq input)	Target	Conc(copies/µL)	PoissonConfMax	PoissonConfMin	Accepted Droplets	Positives	Negatives		Sample	Biol Rep	Avg Conc	Gpi norm factor	Rel. Gpi.	Con Avg:	norm to con avg	Con	PWS	Con Avg:	Con Stdev:	p-value	signficance
EK0244_2C	2020-11-25	D01	MJ01	Line_2	1_1	5; 8ng/ul	Dnajb11	734.008	751.144	717.119	15915	7387	8528		Line_2	1	734.008	520.355	1.41059	1.35279	1.04273	1.04273	1.03941	1	0.147312	0.0229474	yes
EK0244_2C	2020-11-25	D02	MJ02	Line_3	1_1	5; 8ng/ul	Dnajb11	711.51	728.173	695.081	16139	7324	8815		Line_3	1	711.51	506.017	1.4061		1.03941	0.991112	0.859638	PWS Avg:	PWS Stdev:
EK0244_2C	2020-11-25	D03	MJ03	Line_16	1_1	5; 8ng/ul	Dnajb11	700.013	715.833	684.402	17505	7850	9655		Line_16	1	700.013	522.098	1.34077		0.991112	0.966161	0.721324	0.836359	0.127355
EK0244_2C	2020-11-25	D04	MJ04	Line_19-1	1_1	5; 8ng/ul	Dnajb11	676.504	691.961	661.247	17523	7663	9860		Line_19-1	1	676.504	581.733	1.16291		0.859638	0.981938	0.792056
EK0244_2C	2020-11-25	D05	MJ05	Line_19-4	1_1	5; 8ng/ul	Dnajb11	694.201	710.598	678.031	16127	7188	8939		Line_19-4	1	694.201	711.418	0.9758		0.721324	1.26134	0.783159
EK0244_2C	2020-11-25	D06	MJ06	Line_5-9	1_1	5; 8ng/ul	Dnajb11	831.709	850.31	813.397	16046	8133	7913		Line_5-9	1	831.709	636.343	1.30701		0.966161	0.756723	0.653497
EK0282_1	2021-07-09	D07	EK01	Line_3	2_2	10; 4ng	Dnajb11	318.441	328.72	308.251	15780	3742	12038		Line_2	2	361.528	1371.64	0.263574	0.268422	0.981938	0.835501	0.904865
EK0282_1	2021-07-09	D08	EK02	Line_19-1	2_2	10; 4ng	Dnajb11	298.771	309.068	288.563	14625	3280	11345		Line_3	2	318.441	1497.8	0.212605		0.792056	1.1151	1.00234
EK0282_1	2021-07-09	D09	EK03	Line_19-4	2_2	10; 4ng	Dnajb11	209.652	217.72	201.639	16045	2619	13426		Line_16	2	452.149	1335.46	0.338571		1.26134	1.0494	0.770953
EK0282_1	2021-07-09	D10	EK04	Line_2	2_2	10; 4ng	Dnajb11	361.528	372.551	350.607	15890	4204	11686		Line_19-1	2	298.771	1421.25	0.210217		0.783159
EK0282_1	2021-07-09	D11	EK05	Line_16	2_2	10; 4ng	Dnajb11	452.149	464.757	439.675	15845	5056	10789		Line_19-4	2	209.652	1195.19	0.175413		0.653497
EK0282_1	2021-07-09	D12	EK06	Line_5-9	2_2	10; 4ng	Dnajb11	286.781	296.596	277.046	15361	3323	12038		Line_5-9	2	286.781	1411.87	0.203121		0.756723
EK0285_1	2021-07-16	H01	MJ01e	Line_2	3_1	10; 4ng	Dnajb11	224.464	232.468	216.514	17565	3051	14514		Line_2	3	224.464	835.818	0.268556	0.321432	0.835501
EK0285_1	2021-07-16	H02	MJ02e	Line_3	3_1	10; 4ng	Dnajb11	205.538	213.235	197.89	17243	2764	14479		Line_3	3	205.538	706.674	0.290852		0.904865
EK0285_1	2021-07-16	H03	MJ03e	Line_16	3_1	10; 4ng	Dnajb11	305.567	315.07	296.141	17605	4027	13578		Line_16	3	305.567	852.517	0.358429		1.1151
EK0285_1	2021-07-16	H04	MJ04e	Line_19-1	3_1	10; 4ng	Dnajb11	215.927	223.945	207.964	16776	2813	13963		Line_19-1	3	215.927	670.202	0.322182		1.00234
EK0285_1	2021-07-16	H05	MJ05e	Line_19-4	3_1	10; 4ng	Dnajb11	245.467	253.804	237.188	17874	3366	14508		Line_19-4	3	245.467	990.55	0.247809		0.770953
EK0285_1	2021-07-16	H06	MJ06e	Line_5-9	3_1	10; 4ng	Dnajb11	249.947	258.443	241.513	17565	3362	14203		Line_5-9	3	249.947	741.003	0.337309		1.0494
Dnajc3															Dnajc3							Pooled
Plate	Date	Well	Sample	Cell_line	Biol_tech_rep	cDNA Dilution (factor; ng RNAeq input)	Target	Conc(copies/µL)	PoissonConfMax	PoissonConfMin	Accepted Droplets	Positives	Negatives		Sample	Biol Rep	Avg Conc	Gpi norm factor	Rel. Gpi.	Con Avg:	norm to con avg	Con	PWS	Con Avg:	Con Stdev:	p-value	signficance
EK0244_2C	2020-11-25	D07	MJ01	Line_2	1_1	5; 8ng/ul	Dnajc3	375.256	386.056	364.553	17283	4720	12563		Line_2	1	349.437	520.355	0.671536	0.773182	0.868535	0.868535	0.86295	1	0.145741	0.00561904	yes
EK0244_2C	2020-11-25	D08	MJ02	Line_3	1_1	5; 8ng/ul	Dnajc3	329.546	339.447	319.728	17683	4320	13363		Line_3	1	337.623	506.017	0.667218		0.86295	1.26663	0.683961	PWS Avg:	PWS Stdev:
EK0244_2C	2020-11-25	D09	MJ03	Line_16	1_1	5; 8ng/ul	Dnajc3	641.958	657.287	626.826	16638	6997	9641		Line_16	1	511.308	522.098	0.979332		1.26663	0.864838	0.519502	0.762702	0.167546
EK0244_2C	2020-11-25	D11	MJ05	Line_19-4	1_1	5; 8ng/ul	Dnajc3	293.956	303.67	284.323	16129	3566	12563		Line_19-1	1	307.636	581.733	0.528827		0.683961	0.951251	0.679222
EK0244_2C	2020-11-25	D12	MJ06	Line_5-9	1_1	5; 8ng/ul	Dnajc3	451.317	463.282	439.473	17545	5590	11955		Line_19-4	1	285.755	711.418	0.40167		0.519502	1.16253	0.655303
EK0244_2D	2020-12-02	G01	MJ_01	Line_2	1_1	5; 8ng	Dnajc3	323.619	333.597	313.724	17053	4101	12952		Line_5-9	1	425.508	636.343	0.668677		0.864838	0.886214	0.680613
EK0244_2D	2020-12-02	H01	MJ_02	Line_3	1_1	5; 8ng	Dnajc3	345.701	356.26	335.236	16437	4185	12252		Line_2	2	330.797	1371.64	0.241169	0.253529	0.951251	0.880827	1.02588
EK0244_2D	2020-12-02	A02	MJ_03	Line_16	1_1	5; 8ng	Dnajc3	380.657	392.039	369.385	15834	4377	11457		Line_3	2	257.925	1497.8	0.172202		0.679222	1.07051	0.996513
EK0244_2D	2020-12-02	B02	MJ_04	Line_19-1	1_1	5; 8ng	Dnajc3	307.636	317.675	297.682	15902	3659	12243		Line_16	2	393.609	1335.46	0.294736		1.16253	1.04866	0.760369
EK0244_2D	2020-12-02	C02	MJ_05	Line_19-4	1_1	5; 8ng	Dnajc3	277.554	286.767	268.412	16797	3530	13267		Line_19-1	2	236.123	1421.25	0.166138		0.655303
EK0244_2D	2020-12-02	D02	MJ_06	Line_5-9	1_1	5; 8ng	Dnajc3	399.699	411.162	388.346	16532	4762	11770		Line_19-4	2	206.236	1195.19	0.172555		0.680613
EK0282_1	2021-07-09	G07	EK01	Line_3	2_2	5; 8ng	Dnajc3	257.925	266.995	248.924	15965	3143	12822		Line_5-9	2	317.22	1411.87	0.224681		0.886214
EK0282_1	2021-07-09	G08	EK02	Line_19-1	2_2	5; 8ng	Dnajc3	236.123	244.677	227.632	16272	2959	13313		Line_2	3	249.237	835.818	0.298195	0.33854	0.880827
EK0282_1	2021-07-09	G09	EK03	Line_19-4	2_2	5; 8ng	Dnajc3	206.236	214.061	198.462	16748	2693	14055		Line_3	3	245.429	706.674	0.347302		1.02588
EK0282_1	2021-07-09	G10	EK04	Line_2	2_2	5; 8ng	Dnajc3	330.797	340.915	320.765	17009	4169	12840		Line_16	3	308.962	852.517	0.362411		1.07051
EK0282_1	2021-07-09	G11	EK05	Line_16	2_2	5; 8ng	Dnajc3	393.609	405.254	382.078	15734	4474	11260		Line_19-1	3	226.099	670.202	0.33736		0.996513
EK0282_1	2021-07-09	G12	EK06	Line_5-9	2_2	5; 8ng	Dnajc3	317.22	326.866	307.652	17830	4214	13616		Line_19-4	3	254.983	990.55	0.257415		0.760369
EK0285_1	2021-07-16	E01	MJ01e	Line_2	3_1	5; 8ng	Dnajc3	249.237	257.906	240.631	16819	3211	13608		Line_5-9	3	263.066	741.003	0.355014		1.04866
EK0285_1	2021-07-16	E02	MJ02e	Line_3	3_1	5; 8ng	Dnajc3	245.429	253.869	237.049	17441	3284	14157
EK0285_1	2021-07-16	E03	MJ03e	Line_16	3_1	5; 8ng	Dnajc3	308.962	318.695	299.308	16994	3925	13069
EK0285_1	2021-07-16	E04	MJ04e	Line_19-1	3_1	5; 8ng	Dnajc3	226.099	234.24	218.014	17118	2993	14125
EK0285_1	2021-07-16	E05	MJ05e	Line_19-4	3_1	5; 8ng	Dnajc3	254.983	263.903	246.129	16294	3175	13119
EK0285_1	2021-07-16	E06	MJ06e	Line_5-9	3_1	5; 8ng	Dnajc3	263.066	272.487	253.72	15132	3032	12100
Hyou1															Hyou1							Pooled
Plate	Date	Well	Sample	Cell_line	Biol_tech_rep	cDNA Dilution (factor; ng RNAeq input)	Target	Conc(copies/µL)	PoissonConfMax	PoissonConfMin	Accepted Droplets	Positives	Negatives		Sample	Biol Rep	Avg Conc	Gpi norm factor	Rel. Gpi.	Con Avg:	norm to con avg	Con	PWS	Con Avg:	Con Stdev:	p-value	signficance
EK0244_2C	2020-11-25	B07	MJ01	Line_2	1_1	10; 4ng	Hyou1	43.0494	46.4514	39.6572	17172	617	16555		Line_2	1	53.0303	520.355	0.101912	0.109041	0.934613	0.934613	0.67522	1	0.196649	0.0245632	yes
EK0244_2C	2020-11-25	B08	MJ02	Line_3	1_1	10; 4ng	Hyou1	26.5007	29.091	23.9161	18093	403	17690		Line_3	1	37.2565	506.017	0.073627		0.67522	1.10467	0.839642	PWS Avg:	PWS Stdev:
EK0244_2C	2020-11-25	B09	MJ03	Line_16	1_1	10; 4ng	Hyou1	23.5757	26.0955	21.0612	16986	337	16649		Line_16	1	62.8893	522.098	0.120455		1.10467	0.960716	0.59201	0.799026	0.137614
EK0244_2C	2020-11-25	B10	MJ04	Line_19-1	1_1	10; 4ng	Hyou1	27.6906	30.3325	25.0547	18184	423	17761		Line_19-1	1	53.2611	581.733	0.0915558		0.839642	1.17377	0.955615
EK0244_2C	2020-11-25	B11	MJ05	Line_19-4	1_1	10; 4ng	Hyou1	25.6535	28.3404	22.9727	16273	351	15922		Line_19-4	1	45.9246	711.418	0.0645536		0.59201	1.25713	0.696928
EK0244_2C	2020-11-25	B12	MJ06	Line_5-9	1_1	10; 4ng	Hyou1	29.6111	32.488	26.7412	16415	408	16007		Line_5-9	1	66.6619	636.343	0.104758		0.960716	0.569096	0.730973
EK0252_2	2022-12-22	H01	MJ01	Line_2	1_2	5; 8ng	Hyou1	63.0111	67.1196	58.917	17392	907	16485		Line_2	2	207.813	1371.64	0.151508	0.129078	1.17377	0.917443	0.854175
EK0252_2	2022-12-22	H02	MJ02	Line_3	1_2	5; 8ng	Hyou1	48.0123	51.5224	44.5126	18030	721	17309		Line_3	2	184.752	1497.8	0.123349		0.955615	1.05499	1.01859
EK0252_2	2022-12-22	H03	MJ03	Line_16	1_2	5; 8ng	Hyou1	102.203	107.647	96.7838	16357	1361	14996		Line_16	2	216.703	1335.46	0.162268		1.25713	1.02757	0.828082
EK0252_2	2022-12-22	H04	MJ04	Line_19-1	1_2	5; 8ng	Hyou1	78.8315	83.4296	74.2513	17497	1134	16363		Line_19-1	2	127.852	1421.25	0.0899578		0.696928
EK0252_2	2022-12-22	H05	MJ05	Line_19-4	1_2	5; 8ng	Hyou1	66.1956	70.3694	62.0366	17729	970	16759		Line_19-4	2	112.769	1195.19	0.0943523		0.730973
EK0252_2	2022-12-22	H06	MJ06	Line_5-9	1_2	5; 8ng	Hyou1	103.713	109.306	98.1459	15738	1328	14410		Line_5-9	2	103.713	1411.87	0.0734577		0.569096
EK0282_1	2021-07-09	G01	EK01	Line_3	2_2	5; 8ng	Hyou1	184.752	191.913	177.634	17739	2578	15161		Line_2	3	134.83	835.818	0.161315	0.175831	0.917443
EK0282_1	2021-07-09	G02	EK02	Line_19-1	2_2	5; 8ng	Hyou1	127.852	133.808	121.927	17295	1781	15514		Line_3	3	106.135	706.674	0.15019		0.854175
EK0282_1	2021-07-09	G03	EK03	Line_19-4	2_2	5; 8ng	Hyou1	112.769	118.434	107.131	16750	1531	15219		Line_16	3	158.142	852.517	0.1855		1.05499
EK0282_1	2021-07-09	G04	EK04	Line_2	2_2	5; 8ng	Hyou1	207.813	215.427	200.249	17836	2888	14948		Line_19-1	3	120.032	670.202	0.179099		1.01859
EK0282_1	2021-07-09	G05	EK05	Line_16	2_2	5; 8ng	Hyou1	216.703	224.9	208.562	16115	2711	13404		Line_19-4	3	144.226	990.55	0.145602		0.828082
EK0282_1	2021-07-09	G06	EK06	Line_5-9	2_2	5; 8ng	Hyou1	229.724	238.516	220.998	14945	2651	12294		Line_5-9	3	133.883	741.003	0.180678		1.02757
EK0285_1	2021-07-16	E07	MJ01e	Line_2	3_1	5; 8ng	Hyou1	134.83	141.195	128.499	16023	1735	14288
EK0285_1	2021-07-16	E08	MJ02e	Line_3	3_1	5; 8ng	Hyou1	106.135	111.71	100.587	16229	1400	14829
EK0285_1	2021-07-16	E09	MJ03e	Line_16	3_1	5; 8ng	Hyou1	158.142	164.925	151.397	16720	2103	14617
EK0285_1	2021-07-16	E10	MJ04e	Line_19-1	3_1	5; 8ng	Hyou1	120.032	125.959	114.135	16341	1585	14756
EK0285_1	2021-07-16	E11	MJ05e	Line_19-4	3_1	5; 8ng	Hyou1	144.226	150.594	137.893	17196	1984	15212
EK0285_1	2021-07-16	E12	MJ06e	Line_5-9	3_1	5; 8ng	Hyou1	133.883	139.954	127.843	17478	1880	15598

## Sheet: Fig.4E,F
Fig. 4E,4F, Endogenous secreted hormone and mIns2mCherry Tg RT-ddPCR expression data.
Rn_Ins1_1															rIns1_1							Pooled
Plate	Date	Well	Sample	Cell_line	Biol_tech_rep	cDNA Dilution (factor; ng RNAeq input)	Target	Conc(copies/µL)	PoissonConfMax	PoissonConfMin	Accepted Droplets	Positives	Negatives		Sample	Biol Rep	Avg Conc	Gpi norm factor	Rel. Gpi.	Con Avg:	norm to con avg	Con	PWS	Con Avg:	Con Stdev:	p-value	signficance		rIns1 Amplicon Pooled
EK0248_1	2020-12-15	A03	EK01	Line_3	2_1	100; 0.4ng	Rn_Ins1_1	2351.01	2401.01	2303.05	14149	12231	1918		Line_2	1	2178.84	1.11397	2427.17	2793.43	0.868883	0.868883	0.688376	1	0.154893	0.0265062	yes		Con	PWS	Con Avg:	Con Stdev:	p-value	signficance
EK0248_1	2020-12-15	B03	EK02	Line_19-1	2_1	100; 0.4ng	Rn_Ins1_1	2176.14	2222.03	2131.97	14064	11852	2212		Line_3	1	2202.79	0.872954	1922.93		0.688376	0.887935	0.99165	PWS Avg:	PWS Stdev:				0.884693	0.614903	1	0.142803	0.0131655	yes
EK0248_1	2020-12-15	C03	EK03	Line_19-4	2_1	100; 0.4ng	Rn_Ins1_1	2078.87	2119.45	2039.64	16220	13449	2771		Line_16	1	2753.86	0.900696	2480.39		0.887935	1.24318	0.897407	0.784194	0.130159				0.903282	0.970321	PWS Avg:	PWS Stdev:
EK0248_1	2020-12-15	D03	EK04	Line_2	2_1	100; 0.4ng	Rn_Ins1_1	2882.24	2946.74	2821.08	14287	13054	1233		Line_19-1	1	2760.24	1.00358	2770.11		0.99165	0.940367	0.718437						1.21202	0.863342	0.759926	0.133245
EK0248_1	2020-12-15	E03	EK05	Line_16	2_1	100; 0.4ng	Rn_Ins1_1	3326.71	3405.23	3253.1	14658	13791	867		Line_19-4	1	2042.57	1.2273	2506.85		0.897407	1.14326	0.667959						0.974963	0.749078
EK0248_1	2020-12-15	F03	EK06	Line_5-9	2_1	100; 0.4ng	Rn_Ins1_1	2829.16	2887.64	2773.45	16459	14973	1486		Line_5-9	1	3163.41	1.09778	3472.74		1.24318	0.916378	0.741337						1.14178	0.671261
EK0248_1	2020-12-15	G03	EK07	mCh_parent	2_1	100; 0.4ng	Rn_Ins1_1	4237.88	4359.73	4127.47	14158	13772	386		Line_2	2	2076.87	1.00041	2077.72	2209.48	0.940367								0.883253	0.690651
EK0248_1	2020-12-15	H03	EK08	832-13	2_1	100; 0.4ng	Rn_Ins1_1	4168.14	4284.45	4062.3	14553	14132	421		Line_3	2	1732.67	0.916143	1587.37		0.718437
EK0248_1	2020-12-15	F11	EK09	INS-1E	2_1	100; 0.4ng	Rn_Ins1_1	4154.91	4272.23	4048.24	14151	13737	414		Line_16	2	2458.37	1.02751	2526		1.14326
EK0248_2	2020-12-18	A02	EK01	Line_3	2_1	200; 0.2ng	Rn_Ins1_1	1114.33	1138.1	1091.03	15156	9278	5878		Line_19-1	2	1528.59	0.965491	1475.84		0.667959
EK0248_2	2020-12-18	B02	EK02	Line_19-1	2_1	200; 0.2ng	Rn_Ins1_1	881.047	900.829	861.591	15401	8118	7283		Line_19-4	2	1426.67	1.1481	1637.97		0.741337
EK0248_2	2020-12-18	C02	EK03	Line_19-4	2_1	200; 0.2ng	Rn_Ins1_1	774.483	792.52	756.717	15458	7455	8003		Line_5-9	2	2083.25	0.971904	2024.72		0.916378
EK0248_2	2020-12-18	D02	EK04	Line_2	2_1	200; 0.2ng	Rn_Ins1_1	1271.5	1298.02	1245.57	15059	9949	5110
EK0248_2	2020-12-18	E02	EK05	Line_16	2_1	200; 0.2ng	Rn_Ins1_1	1590.03	1622.83	1558.13	14557	10789	3768
EK0248_2	2020-12-18	F02	EK06	Line_5-9	2_1	200; 0.2ng	Rn_Ins1_1	1337.34	1365.52	1309.82	14514	9857	4657
EK0248_2	2020-12-18	G02	EK07	mCh_parent	2_1	200; 0.2ng	Rn_Ins1_1	2683.24	2741.98	2627.29	14226	12772	1454
EK0248_2	2020-12-18	H02	EK08	832-13	2_1	200; 0.2ng	Rn_Ins1_1	2084.29	2126.83	2043.24	14866	12338	2528
EK0248_2	2020-12-18	B09	EK09	INS-1E	2_1	200; 0.2ng	Rn_Ins1_1	1969.46	2009.49	1930.76	14881	12091	2790
EK0248_3	2020-12-18	C01	MJ01	Line_2	1_2	200; 0.2ng	Rn_Ins1_1	2904.56	2967.27	2845.03	15411	14106	1305
EK0248_3	2020-12-18	C02	MJ02	Line_3	1_2	200; 0.2ng	Rn_Ins1_1	2500.47	2553.19	2450.02	14759	12997	1762
EK0248_3	2020-12-18	C03	MJ03	Line_16	1_2	200; 0.2ng	Rn_Ins1_1	4335.92	4461.21	4222.71	14631	14264	367
EK0248_3	2020-12-18	C04	MJ04	Line_19-1	1_2	200; 0.2ng	Rn_Ins1_1	3704.88	3796.07	3620.25	15412	14751	661
EK0248_3	2020-12-18	C05	MJ05	Line_19-4	1_2	200; 0.2ng	Rn_Ins1_1	2724.87	2783.34	2669.17	14931	13458	1473
EK0248_3	2020-12-18	C06	MJ06	Line_5-9	1_2	200; 0.2ng	Rn_Ins1_1	4309.19	4432.51	4197.59	14731	14353	378
EK0252_2	2022-12-22	A01	MJ01	Line_2	1_2	400; 0.1ng	Rn_Ins1_1	1453.12	1482.87	1424.11	15028	10658	4370
EK0252_2	2022-12-22	A02	MJ02	Line_3	1_2	400; 0.1ng	Rn_Ins1_1	1905.1	1943.71	1867.72	14927	11971	2956
EK0252_2	2022-12-22	A03	MJ03	Line_16	1_2	400; 0.1ng	Rn_Ins1_1	1171.79	1199.69	1144.53	11940	7530	4410
EK0252_2	2022-12-22	A04	MJ04	Line_19-1	1_2	400; 0.1ng	Rn_Ins1_1	1815.59	1852.17	1780.12	15083	11860	3223
EK0252_2	2022-12-22	A05	MJ05	Line_19-4	1_2	400; 0.1ng	Rn_Ins1_1	1360.27	1388.04	1333.14	15378	10539	4839
EK0252_2	2022-12-22	A06	MJ06	Line_5-9	1_2	400; 0.1ng	Rn_Ins1_1	2017.63	2059.4	1977.29	14386	11797	2589
Rn_Ins1_2
Plate	Date	Well	Sample	Cell_line	Biol_tech_rep	cDNA Dilution (factor; ng RNAeq input)	Target	Conc(copies/µL)	PoissonConfMax	PoissonConfMin	Accepted Droplets	Positives	Negatives		rIns1_2							Pooled
EK0248_2	2020-12-18	A03	EK01	Line_3	2_1	200; 0.2ng	Rn_Ins1_2	1320.44	1346.96	1294.49	16015	10802	5213		Sample	Biol Rep	Avg Conc	Gpi norm factor	Rel. Gpi.	Con Avg:	norm to con avg	Con	PWS	Con Avg:	Con Stdev:	p-value	signficance
EK0248_2	2020-12-18	B03	EK02	Line_19-1	2_1	200; 0.2ng	Rn_Ins1_2	1083.97	1107.44	1060.96	14893	8966	5927		Line_2	1	2760.13	1.11397	3074.7	3414.43	0.900504	0.900504	0.54143	1	0.135258	0.00876787	yes
EK0248_2	2020-12-18	C03	EK03	Line_19-4	2_1	200; 0.2ng	Rn_Ins1_2	864.805	884.09	845.831	15778	8213	7565		Line_3	1	2117.72	0.872954	1848.67		0.54143	0.918629	0.948993	PWS Avg:	PWS Stdev:
EK0248_2	2020-12-18	D03	EK04	Line_2	2_1	200; 0.2ng	Rn_Ins1_2	1565.65	1596.92	1535.19	15545	11437	4108		Line_16	1	3482.41	0.900696	3136.59		0.918629	1.18087	0.829277	0.735658	0.146172
EK0248_2	2020-12-18	E03	EK05	Line_16	2_1	200; 0.2ng	Rn_Ins1_2	1721.79	1755.68	1688.85	15824	12162	3662		Line_19-1	1	3228.72	1.00358	3240.26		0.948993	1.00956	0.77972
EK0248_2	2020-12-18	F03	EK06	Line_5-9	2_1	200; 0.2ng	Rn_Ins1_2	1357.07	1382.79	1331.9	17821	12198	5623		Line_19-4	1	2307.1	1.2273	2831.5		0.829277	1.14031	0.674563
EK0248_2	2020-12-18	G03	EK07	mCh_parent	2_1	200; 0.2ng	Rn_Ins1_2	2998.51	3061.55	2938.68	16641	15340	1301		Line_5-9	1	3672.83	1.09778	4031.98		1.18087	0.850129	0.639966
EK0248_2	2020-12-18	H03	EK08	832-13	2_1	200; 0.2ng	Rn_Ins1_2	1991.49	2030	1954.19	16423	13401	3022		Line_2	2	1565.65	1.00041	1566.3	1551.46	1.00956
EK0248_2	2020-12-18	C09	EK09	INS-1E	2_1	200; 0.2ng	Rn_Ins1_2	2407.98	2460.27	2357.91	13705	11935	1770		Line_3	2	1320.44	0.916143	1209.71		0.77972
EK0248_3	2020-12-18	D01	MJ01	Line_2	1_2	200; 0.2ng	Rn_Ins1_2	3963.79	4065.87	3869.86	15603	15066	537		Line_16	2	1721.79	1.02751	1769.15		1.14031
EK0248_3	2020-12-18	D02	MJ02	Line_3	1_2	200; 0.2ng	Rn_Ins1_2	2532.95	2584.95	2483.14	15637	13821	1816		Line_19-1	2	1083.97	0.965491	1046.56		0.674563
EK0248_3	2020-12-18	D03	MJ03	Line_16	1_2	200; 0.2ng	Rn_Ins1_2	4556.96	4691.97	4435.85	15394	15074	320		Line_19-4	2	864.805	1.1481	992.885		0.639966
EK0248_3	2020-12-18	D04	MJ04	Line_19-1	1_2	200; 0.2ng	Rn_Ins1_2	4285.03	4398.57	4181.49	16875	16433	442		Line_5-9	2	1357.07	0.971904	1318.95		0.850129
EK0248_3	2020-12-18	D05	MJ05	Line_19-4	1_2	200; 0.2ng	Rn_Ins1_2	3007.01	3071.7	2945.7	15950	14712	1238
EK0248_3	2020-12-18	D06	MJ06	Line_5-9	1_2	200; 0.2ng	Rn_Ins1_2	5044.39	5202	4905.41	17545	17304	241
EK0252_2	2022-12-22	B01	MJ01	Line_2	1_2	400; 0.1ng	Rn_Ins1_2	1556.47	1585.42	1528.21	17906	13137	4769
EK0252_2	2022-12-22	B02	MJ02	Line_3	1_2	400; 0.1ng	Rn_Ins1_2	1702.49	1734.36	1671.47	17488	13374	4114
EK0252_2	2022-12-22	B03	MJ03	Line_16	1_2	400; 0.1ng	Rn_Ins1_2	2407.86	2454.71	2362.8	16994	14799	2195
EK0252_2	2022-12-22	B04	MJ04	Line_19-1	1_2	400; 0.1ng	Rn_Ins1_2	2172.41	2213.23	2132.95	17632	14850	2782
EK0252_2	2022-12-22	B05	MJ05	Line_19-4	1_2	400; 0.1ng	Rn_Ins1_2	1607.18	1638.2	1576.97	16574	12346	4228
EK0252_2	2022-12-22	B06	MJ06	Line_5-9	1_2	400; 0.1ng	Rn_Ins1_2	2301.28	2345.72	2258.47	16979	14578	2401
Rn_Ins2_1															rIns2_1							Pooled							rIns2 Amplicon Pooled							rIns2 Amplicon Pooled -2 outlier
Plate	Date	Well	Sample	Cell_line	Biol_tech_rep	cDNA Dilution (factor; ng RNAeq input)	Target	Conc(copies/µL)	PoissonConfMax	PoissonConfMin	Accepted Droplets	Positives	Negatives		Sample	Biol Rep	Avg Conc	Gpi norm factor	Rel. Gpi.	Con Avg:	norm to con avg	Con	PWS	Con Avg:	Con Stdev:	p-value	signficance		Con	PWS	Con Avg:	Con Stdev:	p-value	signficance		Con	PWS	Con Avg:	Con Stdev:	p-value	signficance
EK0248_1	2020-12-15	A04	EK01	Line_3	2_1	5; 8ng	Rn_Ins2_1	199.332	207.367	191.351	15309	2386	12923		Line_2	1	426.072	1.11397	474.632	1015.2	0.467526	0.467526	0.515371	1	0.381668	0.0142832	yes		0.558354	0.389199	1	0.348982	0.177532	no		0.558354	0.389199	1	0.348982	0.00866047	yes
EK0248_1	2020-12-15	B04	EK02	Line_19-1	2_1	5; 8ng	Rn_Ins2_1	283.269	292.853	273.763	15889	3400	12489		Line_3	1	599.349	0.872954	523.204		0.515371	1.07229	0.566459	PWS Avg:	PWS Stdev:				1.10661	1.29506	PWS Avg:	PWS Stdev:				1.10661	0.367029	PWS Avg:	PWS Stdev:
EK0248_1	2020-12-15	C04	EK03	Line_19-4	2_1	5; 8ng	Rn_Ins2_1	176.755	183.965	169.588	16681	2327	14354		Line_16	1	1208.61	0.900696	1088.59		1.07229	1.46018	0.274451	0.414459	0.127364				1.33503	0.457383	0.679437	0.412338				1.33503	0.457383	0.407162	0.0310059
EK0248_1	2020-12-15	D04	EK04	Line_2	2_1	5; 8ng	Rn_Ins2_1	409.154	420.799	397.623	16470	4838	11632		Line_19-1	1	2248.84	1.00358	2256.88		2.22309	0.615163	0.411029						0.560417	0.396353						0.560417	0.396353
EK0248_1	2020-12-15	E04	EK05	Line_16	2_1	5; 8ng	Rn_Ins2_1	806.696	824.834	788.833	16169	8024	8145		Line_19-4	1	468.564	1.2273	575.069		0.566459	1.24572	0.304984						1.20516	1.11665						1.20516	0.411029
EK0248_1	2020-12-15	F04	EK06	Line_5-9	2_1	5; 8ng	Rn_Ins2_1	779.865	797.385	762.602	16534	8013	8521		Line_5-9	1	1350.33	1.09778	1482.37		1.46018	1.13912							1.23442	0.421978						1.23442	0.421978
EK0248_1	2020-12-15	G04	EK07	mCh_parent	2_1	5; 8ng	Rn_Ins2_1	1000000	1000000	10048	15338	15338	0		Line_2	2	409.154	1.00041	409.322	665.388	0.615163		2.22309	Sample 19-1, biol rep 1
EK0248_1	2020-12-15	H04	EK08	832-13	2_1	5; 8ng	Rn_Ins2_1	1589.89	1621.75	1558.86	15405	11417	3988		Line_3	2	199.332	0.916143	182.617		0.274451			removed was more thand 2 stdev from pws mean
EK0248_1	2020-12-15	G11	EK09	INS-1E	2_1	5; 8ng	Rn_Ins2_1	1000000	1000000	9960.13	14234	14234	0		Line_16	2	806.696	1.02751	828.889		1.24572
EK0248_2	2020-12-18	A04	MJ01	Line_2	1_2	20; 2ng	Rn_Ins2_1	426.072	437.629	414.628	17546	5331	12215		Line_19-1	2	283.269	0.965491	273.494		0.411029
EK0248_2	2020-12-18	B04	MJ02	Line_3	1_2	20; 2ng	Rn_Ins2_1	599.349	613.302	585.561	18363	7330	11033		Line_19-4	2	176.755	1.1481	202.933		0.304984
EK0248_2	2020-12-18	C04	MJ03	Line_16	1_2	20; 2ng	Rn_Ins2_1	1208.61	1232.83	1184.88	16591	10652	5939		Line_5-9	2	779.865	0.971904	757.954		1.13912
EK0248_2	2020-12-18	D04	MJ04	Line_19-1	1_2	20; 2ng	Rn_Ins2_1	2248.84	2291.11	2208.03	17774	15146	2628
EK0248_2	2020-12-18	E04	MJ05	Line_19-4	1_2	20; 2ng	Rn_Ins2_1	468.564	480.709	456.543	17819	5854	11965
EK0248_2	2020-12-18	F04	MJ06	Line_5-9	1_2	20; 2ng	Rn_Ins2_1	1350.33	1376.99	1324.27	16465	11240	5225
Rn_Ins2_2															rIns2_2							Pooled
Plate	Date	Well	Sample	Cell_line	Biol_tech_rep	cDNA Dilution (factor; ng RNAeq input)	Target	Conc(copies/µL)	PoissonConfMax	PoissonConfMin	Accepted Droplets	Positives	Negatives		Sample	Biol Rep	Avg Conc	Gpi norm factor	Rel. Gpi.	Con Avg:	norm to con avg	Con	PWS	Con Avg:	Con Stdev:	p-value	signficance
EK0248_1	2020-12-15	A05	EK01	Line_3	2_1	5; 8ng	Rn_Ins2_2	167.318	174.433	160.246	16150	2141	14009		Line_2	1	323.613	1.11397	360.495	555.307	0.649182	0.649182	0.263027	1	0.336798	0.00603565	yes
EK0248_1	2020-12-15	B05	EK02	Line_19-1	2_1	5; 8ng	Rn_Ins2_2	203.087	210.619	195.603	17774	2818	14956		Line_3	1	167.318	0.872954	146.061		0.263027	1.14093	0.367029	PWS Avg:	PWS Stdev:
EK0248_1	2020-12-15	C05	EK03	Line_19-4	2_1	5; 8ng	Rn_Ins2_2	157.595	165.787	149.461	11438	1434	10004		Line_16	1	703.418	0.900696	633.566		1.14093	1.20989	0.348307	0.407118	0.117861
EK0248_1	2020-12-15	D05	EK04	Line_2	2_1	5; 8ng	Rn_Ins2_2	323.613	333.751	313.561	16521	3973	12548		Line_19-1	1	203.087	1.00358	203.813		0.367029	0.505671	0.518254
EK0248_1	2020-12-15	E05	EK05	Line_16	2_1	5; 8ng	Rn_Ins2_2	703.418	723.847	683.338	10608	4774	5834		Line_19-4	1	157.595	1.2273	193.417		0.348307	1.1646	0.538972
EK0248_1	2020-12-15	F05	EK06	Line_5-9	2_1	5; 8ng	Rn_Ins2_2	612.013	627.108	597.109	16129	6542	9587		Line_5-9	1	612.013	1.09778	671.858		1.20989	1.32973
EK0248_1	2020-12-15	G05	EK07	mCh_parent	2_1	5; 8ng	Rn_Ins2_2	10519.8	12740	9150.33	15291	15289	2		Line_2	2	379.454	1.00041	379.61	750.706	0.505671		1.82227	Sample 19-1, biol rep 2
EK0248_1	2020-12-15	H05	EK08	832-13	2_1	5; 8ng	Rn_Ins2_2	1448.77	1477.77	1420.46	15716	11129	4587		Line_3	2	424.668	0.916143	389.056		0.518254			removed was more thand 2 stdev from pws mean
EK0248_2	2020-12-18	A05	MJ01	Line_2	1_2	20; 2ng	Rn_Ins2_2	379.454	390.673	368.34	16232	4475	11757		Line_16	2	850.862	1.02751	874.27		1.1646
EK0248_2	2020-12-18	B05	MJ02	Line_3	1_2	20; 2ng	Rn_Ins2_2	424.668	435.727	413.711	19076	5780	13296		Line_19-1	2	1416.89	0.965491	1367.99		1.82227
EK0248_2	2020-12-18	C05	MJ03	Line_16	1_2	20; 2ng	Rn_Ins2_2	850.862	868.592	833.396	18220	9380	8840		Line_19-4	2	352.416	1.1481	404.61		0.538972
EK0248_2	2020-12-18	D05	MJ04	Line_19-1	1_2	20; 2ng	Rn_Ins2_2	1416.89	1445.28	1389.16	15776	11045	4731		Line_5-9	2	1027.1	0.971904	998.238		1.32973
EK0248_2	2020-12-18	E05	MJ05	Line_19-4	1_2	20; 2ng	Rn_Ins2_2	352.416	363.011	341.916	16693	4321	12372
EK0248_2	2020-12-18	F05	MJ06	Line_5-9	1_2	20; 2ng	Rn_Ins2_2	1027.1	1048.14	1006.42	17044	9925	7119
Mm_Ins2_2															mIns2_2							Pooled
Plate	Date	Well	Sample	Cell_line	Biol_tech_rep	cDNA Dilution (factor; ng RNAeq input)	Target	Conc(copies/µL)	PoissonConfMax	PoissonConfMin	Accepted Droplets	Positives	Negatives		Sample	Biol Rep	Avg Conc	Gpi norm factor	Rel. Gpi.	Con Avg:	norm to con avg	Con	PWS	Con Avg:	Con Stdev:	p-value	signficance
EK0248_1	2020-12-15	A06	EK01	Line_3	2_1	20; 2ng	Mm_Ins2_2	458.135	470.705	445.698	16193	5223	10970		Line_2	1	954.891	1.11397	1063.72	1395.01	0.762519	0.762519	0.291558	1	0.277943	0.0116118	yes
EK0248_1	2020-12-15	B06	EK02	Line_19-1	2_1	20; 2ng	Mm_Ins2_2	439.448	451.51	427.507	16718	5211	11507		Line_3	1	465.918	0.872954	406.725		0.291558	0.950144	0.979938	PWS Avg:	PWS Stdev:
EK0248_1	2020-12-15	C06	EK03	Line_19-4	2_1	20; 2ng	Mm_Ins2_2	424.398	436.256	412.659	16593	5025	11568		Line_16	1	1471.59	0.900696	1325.46		0.950144	1.28734	0.62444	0.533896	0.242825
EK0248_1	2020-12-15	E06	EK05	Line_16	2_1	20; 2ng	Mm_Ins2_2	1089.64	1113.99	1065.78	13955	8428	5527		Line_19-1	1	1362.15	1.00358	1367.02		0.979938	0.604577	0.428617
EK0248_1	2020-12-15	F06	EK06	Line_5-9	2_1	20; 2ng	Mm_Ins2_2	1003.93	1024.01	984.196	18085	10381	7704		Line_19-4	1	709.768	1.2273	871.098		0.62444	1.26939	0.440277
EK0248_1	2020-12-15	G06	EK07	mCh_parent	2_1	20; 2ng	Mm_Ins2_2	2470.47	2518.58	2424.24	17139	15040	2099		Line_5-9	1	1635.88	1.09778	1795.84		1.28734	1.12603	0.438548
EK0248_1	2020-12-15	H06	EK08	832-13	2_1	20; 2ng	Mm_Ins2_2	0.882395	1.45733	0.483267	17339	13	17326		Line_2	2	422.84	1.00041	423.014	699.686	0.604577
EK0248_1	2020-12-15	D12	EK09	INS-1E	2_1	20; 2ng	Mm_Ins2_2	1.5394	2.26073	0.990943	17589	23	17566		Line_3	2	327.348	0.916143	299.898		0.428617
EK0248_2	2020-12-18	A06	EK01	Line_3	2_1	20; 2ng	Mm_Ins2_2	196.561	204.37	188.804	15962	2456	13506		Line_16	2	864.396	1.02751	888.176		1.26939
EK0248_2	2020-12-18	B06	EK02	Line_19-1	2_1	20; 2ng	Mm_Ins2_2	198.686	206.489	190.934	16172	2513	13659		Line_19-1	2	319.067	0.965491	308.056		0.440277
EK0248_2	2020-12-18	C06	EK03	Line_19-4	2_1	20; 2ng	Mm_Ins2_2	110.129	115.61	104.672	17446	1559	15887		Line_19-4	2	267.263	1.1481	306.846		0.438548
EK0248_2	2020-12-18	D06	EK04	Line_2	2_1	20; 2ng	Mm_Ins2_2	422.84	434.819	410.982	16190	4888	11302		Line_5-9	2	810.643	0.971904	787.868		1.12603
EK0248_2	2020-12-18	E06	EK05	Line_16	2_1	20; 2ng	Mm_Ins2_2	639.154	654.611	623.898	16273	6821	9452
EK0248_2	2020-12-18	F06	EK06	Line_5-9	2_1	20; 2ng	Mm_Ins2_2	617.353	632.366	602.53	16488	6732	9756
EK0248_2	2020-12-18	G06	EK07	mCh_parent	2_1	20; 2ng	Mm_Ins2_2	1424.66	1452.67	1397.31	16364	11489	4875
EK0248_2	2020-12-18	H06	EK08	832-13	2_1	20; 2ng	Mm_Ins2_2	0.208477	0.552614	0.0494752	16931	3	16928
EK0248_2	2020-12-18	F09	EK09	INS-1E	2_1	20; 2ng	Mm_Ins2_2	0.318223	0.750428	0.0960147	14790	4	14786
EK0248_3	2020-12-18	G01	MJ01	Line_2	1_2	20; 2ng	Mm_Ins2_2	954.891	975.356	934.776	16169	8988	7181
EK0248_3	2020-12-18	G02	MJ02	Line_3	1_2	20; 2ng	Mm_Ins2_2	465.918	477.965	453.994	17987	5882	12105
EK0248_3	2020-12-18	G03	MJ03	Line_16	1_2	20; 2ng	Mm_Ins2_2	1471.59	1501.53	1442.4	15175	10831	4344
EK0248_3	2020-12-18	G04	MJ04	Line_19-1	1_2	20; 2ng	Mm_Ins2_2	1362.15	1389.2	1335.71	16227	11129	5098
EK0248_3	2020-12-18	G05	MJ05	Line_19-4	1_2	20; 2ng	Mm_Ins2_2	709.768	726.612	693.162	15744	7132	8612
EK0248_3	2020-12-18	G06	MJ06	Line_5-9	1_2	20; 2ng	Mm_Ins2_2	1635.88	1667.3	1605.28	16686	12532	4154
mCh_1															mCh_1							Pooled							mCh Amplicon Pooled
Plate	Date	Well	Sample	Cell_line	Biol_tech_rep	cDNA Dilution (factor; ng RNAeq input)	Target	Conc(copies/µL)	PoissonConfMax	PoissonConfMin	Accepted Droplets	Positives	Negatives		Sample	Biol Rep	Avg Conc	Gpi norm factor	Rel. Gpi.	Con Avg:	norm to con avg	Con	PWS	Con Avg:	Con Stdev:	p-value	signficance		Con	PWS	Con Avg:	Con Stdev:	p-value	signficance
EK0248_1	2020-12-15	A07	EK01	Line_3	2_1	20; 2ng	mCh_1	354.696	365.554	343.937	16017	4169	11848		Line_2	1	1332.62	1.11397	1484.5	1763.98	0.841562	0.841562	0.364369	1	0.150801	0.00290253	yes		0.828764	0.330948	1	0.136096	0.00181473	yes
EK0248_1	2020-12-15	B07	EK02	Line_19-1	2_1	20; 2ng	mCh_1	285.83	295.374	276.363	16185	3491	12694		Line_3	1	736.281	0.872954	642.739		0.364369	0.98091	0.975359	PWS Avg:	PWS Stdev:				0.988377	0.931799	PWS Avg:	PWS Stdev:
EK0248_1	2020-12-15	C07	EK03	Line_19-4	2_1	20; 2ng	mCh_1	241.221	249.783	232.72	16625	3082	13543		Line_16	1	1921.07	0.900696	1730.3		0.98091	1.17753	0.592868	0.504466	0.248539				1.18286	0.581253	0.488866	0.237007
EK0248_1	2020-12-15	D07	EK04	Line_2	2_1	20; 2ng	mCh_1	680.154	696.128	664.393	16531	7258	9273		Line_19-1	1	1714.38	1.00358	1720.51		0.975359	0.864493	0.385665						0.89872	0.389105
EK0248_1	2020-12-15	E07	EK05	Line_16	2_1	20; 2ng	mCh_1	861.002	879.049	843.227	17885	9282	8603		Line_19-4	1	852.119	1.2273	1045.81		0.592868	1.18854	0.369153						1.13529	0.386822
EK0248_1	2020-12-15	F07	EK06	Line_5-9	2_1	20; 2ng	mCh_1	784.206	801.817	766.854	16488	8022	8466		Line_5-9	1	1892.11	1.09778	2077.13		1.17753	0.94697	0.339383						0.965993	0.313272
EK0248_1	2020-12-15	G07	EK07	mCh_parent	2_1	20; 2ng	mCh_1	1483.74	1525.8	1443.13	7878	5646	2232		Line_2	2	538.497	1.00041	538.718	623.162	0.864493
EK0248_1	2020-12-15	H07	EK08	832-13	2_1	20; 2ng	mCh_1	0.207777	0.55076	0.0493092	16988	3	16985		Line_3	2	262.33	0.916143	240.331		0.385665
EK0248_1	2020-12-15	E12	EK09	INS-1E	2_1	20; 2ng	mCh_1	0.901165	1.51683	0.48016	15672	12	15660		Line_16	2	720.821	1.02751	740.651		1.18854
EK0248_2	2020-12-18	A07	EK01	Line_3	2_1	20; 2ng	mCh_1	169.963	177.215	162.756	15812	2127	13685		Line_19-1	2	238.264	0.965491	230.042		0.369153
EK0248_2	2020-12-18	B07	EK02	Line_19-1	2_1	20; 2ng	mCh_1	190.698	198.328	183.118	16179	2421	13758		Line_19-4	2	184.209	1.1481	211.491		0.339383
EK0248_2	2020-12-18	C07	EK03	Line_19-4	2_1	20; 2ng	mCh_1	127.197	133.376	121.05	15984	1638	14346		Line_5-9	2	607.174	0.971904	590.115		0.94697
EK0248_2	2020-12-18	D07	EK04	Line_2	2_1	20; 2ng	mCh_1	396.84	408.217	385.572	16639	4764	11875
EK0248_2	2020-12-18	E07	EK05	Line_16	2_1	20; 2ng	mCh_1	580.64	595.169	566.289	16273	6339	9934
EK0248_2	2020-12-18	F07	EK06	Line_5-9	2_1	20; 2ng	mCh_1	430.143	442.105	418.301	16569	5074	11495
EK0248_2	2020-12-18	G07	EK07	mCh_parent	2_1	20; 2ng	mCh_1	926.841	946.483	907.52	16795	9156	7639
EK0248_2	2020-12-18	H07	EK08	832-13	2_1	20; 2ng	mCh_1	0.355161	0.771901	0.124862	16565	5	16560
EK0248_2	2020-12-18	G09	EK09	INS-1E	2_1	20; 2ng	mCh_1	0.918498	1.57951	0.474189	14095	11	14084
EK0248_3	2020-12-18	H01	MJ01	Line_2	1_2	20; 2ng	mCh_1	1332.62	1358.72	1307.08	16787	11379	5408
EK0248_3	2020-12-18	H02	MJ02	Line_3	1_2	20; 2ng	mCh_1	736.281	753.407	719.401	16000	7443	8557
EK0248_3	2020-12-18	H03	MJ03	Line_16	1_2	20; 2ng	mCh_1	1921.07	1959.42	1883.94	15387	12381	3006
EK0248_3	2020-12-18	H04	MJ04	Line_19-1	1_2	20; 2ng	mCh_1	1714.38	1747.17	1682.48	16751	12850	3901
EK0248_3	2020-12-18	H05	MJ05	Line_19-4	1_2	20; 2ng	mCh_1	852.119	870.06	834.447	17833	9190	8643
EK0248_3	2020-12-18	H06	MJ06	Line_5-9	1_2	20; 2ng	mCh_1	1892.11	1930.51	1854.93	14883	11903	2980
mCh_2															mCh_2							Pooled
Plate	Date	Well	Sample	Cell_line	Biol_tech_rep	cDNA Dilution (factor; ng RNAeq input)	Target	Conc(copies/µL)	PoissonConfMax	PoissonConfMin	Accepted Droplets	Positives	Negatives		Sample	Biol Rep	Avg Conc	Gpi norm factor	Rel. Gpi.	Con Avg:	norm to con avg	Con	PWS	Con Avg:	Con Stdev:	p-value	signficance
EK0248_1	2020-12-15	A08	EK01	Line_3	2_1	20; 2ng	mCh_2	594.427	609.407	579.636	15777	6258	9519		Line_2	1	1984.56	1.11397	2210.75	2709.37	0.815965	0.815965	0.297527	1	0.127085	0.00117841	yes
EK0248_1	2020-12-15	B08	EK02	Line_19-1	2_1	20; 2ng	mCh_2	581.211	595.956	566.648	15822	6168	9654		Line_3	1	923.426	0.872954	806.108		0.297527	0.995844	0.888238	PWS Avg:	PWS Stdev:
EK0248_1	2020-12-15	C08	EK03	Line_19-4	2_1	20; 2ng	mCh_2	346.989	357.448	336.622	16823	4297	12526		Line_16	1	2995.58	0.900696	2698.1		0.995844	1.18819	0.569638	0.473267	0.227269
EK0248_1	2020-12-15	D08	EK04	Line_2	2_1	20; 2ng	mCh_2	1293.75	1319.25	1268.79	16737	11164	5573		Line_19-1	1	2397.99	1.00358	2406.56		0.888238	0.932948	0.392546
EK0248_1	2020-12-15	E08	EK05	Line_16	2_1	20; 2ng	mCh_2	1460.92	1489.56	1432.96	16350	11627	4723		Line_19-4	1	1257.52	1.2273	1543.36		0.569638	1.08204	0.404492
EK0248_1	2020-12-15	F08	EK06	Line_5-9	2_1	20; 2ng	mCh_2	1406.02	1433.53	1379.14	16566	11552	5014		Line_5-9	1	2932.49	1.09778	3219.24		1.18819	0.985017	0.28716
EK0248_1	2020-12-15	G08	EK07	mCh_parent	2_1	20; 2ng	mCh_2	3049.96	3112.69	2990.4	17612	16294	1318		Line_2	2	1293.75	1.00041	1294.28	1387.3	0.932948
EK0248_1	2020-12-15	H08	EK08	832-13	2_1	20; 2ng	mCh_2	0.162194	0.519585	0.0245709	14508	2	14506		Line_3	2	594.427	0.916143	544.58		0.392546
EK0248_1	2020-12-15	F12	EK09	INS-1E	2_1	20; 2ng	mCh_2	0	0.228351	0	15437	0	15437		Line_16	2	1460.92	1.02751	1501.11		1.08204
EK0248_3	2020-12-18	A07	MJ01	Line_2	1_2	20; 2ng	mCh_2	1984.56	2028.69	1942.03	12480	10170	2310		Line_19-1	2	581.211	0.965491	561.153		0.404492
EK0248_3	2020-12-18	A08	MJ02	Line_3	1_2	20; 2ng	mCh_2	923.426	943.947	903.256	15317	8330	6987		Line_19-4	2	346.989	1.1481	398.379		0.28716
EK0248_3	2020-12-18	A09	MJ03	Line_16	1_2	20; 2ng	mCh_2	2995.58	3060.84	2933.75	15515	14299	1216		Line_5-9	2	1406.02	0.971904	1366.52		0.985017
EK0248_3	2020-12-18	B07	MJ04	Line_19-1	1_2	20; 2ng	mCh_2	2397.99	2447.4	2350.57	15163	13188	1975
EK0248_3	2020-12-18	B08	MJ05	Line_19-4	1_2	20; 2ng	mCh_2	1257.52	1283.38	1232.22	15548	10209	5339
EK0248_3	2020-12-18	B09	MJ06	Line_5-9	1_2	20; 2ng	mCh_2	2932.49	2998.18	2870.28	14451	13256	1195
Npy															Npy							Pooled
Plate	Date	Well	Sample	Cell_line	Biol_tech_rep	cDNA Dilution (factor; ng RNAeq input)	Target	Conc(copies/µL)	PoissonConfMax	PoissonConfMin	Accepted Droplets	Positives	Negatives		Sample	Biol Rep	Avg Conc	Gpi norm factor	Rel. Gpi.	Con Avg:	norm to con avg	Con	PWS	Con Avg:	Con Stdev:	p-value	signficance
EK0164_3	2018-10-12	G08	line 16	line 16	0_1	20; 2ng	Npy	91.5392	96.8456	86.2568	15349	1149	14200		Line_2	0	26.8792	1.36725	36.7507	67.2498	0.546481	0.546481	0.489535	1	0.26662	0.00584721	yes
EK0164_3	2018-10-12	D08	line 19-1	line 19-1	0_1	20; 2ng	Npy	80.806	85.7475	75.8852	15547	1032	14515		Line_3	0	30.5815	1.07651	32.9211		0.489535	1.39982	1.01811	PWS Avg:	PWS Stdev:
EK0164_3	2018-10-12	E08	line 19-4	line 19-4	0_1	20; 2ng	Npy	57.1214	61.1119	53.1445	16669	790	15879		Line_16	0	91.5392	1.02839	94.1377		1.39982	1.0537	0.783324	0.629178	0.224551
EK0164_3	2018-10-12	F08	line 2	line 2	0_1	20; 2ng	Npy	26.8792	29.6947	24.0705	15539	351	15188		Line_19-1	0	80.806	0.84731	68.4677		1.01811	1.09408	0.620675
EK0164_3	2018-10-12	C08	line 3	line 3	0_1	20; 2ng	Npy	30.5815	33.4689	27.7011	16836	432	16404		Line_19-4	0	57.1214	0.922217	52.6784		0.783324	0.729337	0.534352
EK0164_3	2018-10-12	H08	line 5-9	line 5-9	0_1	20; 2ng	Npy	78.1404	83.113	73.1888	14830	953	13877		Line_5-9	0	78.1404	0.906841	70.861		1.0537	1.17659	0.898397
EK0244_2C	2020-11-25	E01	MJ01	Line_2	1_1	5; 8ng/ul	Npy	892.677	911.946	873.717	16530	8790	7740		Line_2	1	892.677	1.11397	994.416	908.909	1.09408	1.05066	0.533284
EK0244_2C	2020-11-25	E02	MJ02	Line_3	1_1	5; 8ng/ul	Npy	646.239	661.781	630.9	16328	6901	9427		Line_3	1	646.239	0.872954	564.137		0.620675	1.17854	0.337466
EK0244_2C	2020-11-25	E03	MJ03	Line_16	1_1	5; 8ng/ul	Npy	735.987	752.723	719.486	16740	7785	8955		Line_16	1	735.987	0.900696	662.901		0.729337	0.770795	0.447462
EK0244_2C	2020-11-25	E04	MJ04	Line_19-1	1_1	5; 8ng/ul	Npy	483.947	496.883	471.152	16347	5513	10834		Line_19-1	1	483.947	1.00358	485.677		0.534352
EK0244_2C	2020-11-25	E05	MJ05	Line_19-4	1_1	5; 8ng/ul	Npy	665.331	680.895	649.97	16912	7305	9607		Line_19-4	1	665.331	1.2273	816.561		0.898397
EK0244_2C	2020-11-25	E06	MJ06	Line_5-9	1_1	5; 8ng/ul	Npy	974.152	994.572	954.081	16722	9416	7306		Line_5-9	1	974.152	1.09778	1069.41		1.17659
EK0282_1	2021-07-09	F01	EK01	Line_3	2_2	5; 8ng	Npy	258.515	267.788	249.314	15314	3021	12293		Line_2	2	466.417	1.00041	466.609	444.109	1.05066
EK0282_1	2021-07-09	F02	EK02	Line_19-1	2_2	5; 8ng	Npy	155.228	162.055	148.442	16188	2001	14187		Line_3	2	258.515	0.916143	236.836		0.533284
EK0282_1	2021-07-09	F03	EK03	Line_19-4	2_2	5; 8ng	Npy	173.087	180.261	165.957	16475	2254	14221		Line_16	2	509.389	1.02751	523.402		1.17854
EK0282_1	2021-07-09	F04	EK04	Line_2	2_2	5; 8ng	Npy	466.417	479.492	453.485	15301	5008	10293		Line_19-1	2	155.228	0.965491	149.872		0.337466
EK0282_1	2021-07-09	F05	EK05	Line_16	2_2	5; 8ng	Npy	509.389	522.69	496.237	16470	5788	10682		Line_19-4	2	173.087	1.1481	198.722		0.447462
EK0282_1	2021-07-09	F06	EK06	Line_5-9	2_2	5; 8ng	Npy	352.213	363.393	341.138	14989	3878	11111		Line_5-9	2	352.213	0.971904	342.317		0.770795
Iapp															Iapp							Pooled
Plate	Date	Well	Sample	Cell_line	Biol_tech_rep	cDNA Dilution (factor; ng RNAeq input)	Target	Conc(copies/µL)	PoissonConfMax	PoissonConfMin	Accepted Droplets	Positives	Negatives		Sample	Biol Rep	Avg Conc	Gpi norm factor	Rel. Gpi.	Con Avg:	norm to con avg	Con	PWS	Con Avg:	Con Stdev:	p-value	signficance
EK0164_2	2018-09-26	G06	Line 16	Line 16	0_1	20; 2ng	Iapp	1825.67	1863.04	1789.45	14618	11521	3097		Line_2	0	1542.97	1.36725	2109.62	1977.38	1.06688	1.06688	0.583473	1	0.0732778	0.00810251	yes
EK0164_2	2018-09-26	G03	Line 19-1	Line 19-1	0_1	20; 2ng	Iapp	1917.22	1953.43	1882.09	17153	13791	3362		Line_3	0	1071.75	1.07651	1153.75		0.583473	0.949485	0.821531	PWS Avg:	PWS Stdev:
EK0164_2	2018-09-26	G04	Line 19-4	Line 19-4	0_1	20; 2ng	Iapp	790.197	807.681	772.969	16903	8268	8635		Line_16	0	1825.67	1.02839	1877.49		0.949485	0.983637	0.368534	0.768826	0.198185
EK0164_2	2018-09-26	G05	Line 2	Line 2	0_1	20; 2ng	Iapp	1542.97	1574.37	1512.38	15018	10972	4046		Line_19-1	0	1917.22	0.84731	1624.48		0.821531	1.14121	0.823982
EK0164_2	2018-09-26	G02	Line 3	Line 3	0_1	20; 2ng	Iapp	1071.75	1094.75	1049.19	15239	9111	6128		Line_19-4	0	790.197	0.922217	728.733		0.368534	0.933068	0.783958
EK0164_2	2018-09-26	G07	Line 5-9+	Line 5-9+	0_1	20; 2ng	Iapp	2144.83	2186.98	2104.15	16103	13502	2601		Line_5-9	0	2144.83	0.906841	1945.02		0.983637	0.925723	0.695478
EK0244_2B	2020-11-24	H01	MJ01	Line_2	1_1	150; 0.27ng	Iapp	1342.65	1368.14	1317.7	17823	12130	5693		Line_2	1	1342.65	1.11397	1495.67	1310.6	1.14121	1.0547	0.919528
EK0244_2B	2020-11-24	H02	MJ02	Line_3	1_1	150; 0.27ng	Iapp	1237.08	1261.45	1213.21	17026	11077	5949		Line_3	1	1237.08	0.872954	1079.91		0.823982	0.947754	0.88643
EK0244_2B	2020-11-24	H03	MJ03	Line_16	1_1	150; 0.27ng	Iapp	1357.71	1384.14	1331.85	16892	11565	5327		Line_16	1	1357.71	0.900696	1222.88		0.933068	0.997543	1.03652
EK0244_2B	2020-11-24	H04	MJ04	Line_19-1	1_1	150; 0.27ng	Iapp	1023.8	1046.19	1001.83	14998	8716	6282		Line_19-1	1	1023.8	1.00358	1027.46		0.783958
EK0244_2B	2020-11-24	H05	MJ05	Line_19-4	1_1	150; 0.27ng	Iapp	742.683	759.141	726.453	17518	8200	9318		Line_19-4	1	742.683	1.2273	911.495		0.695478
EK0244_2B	2020-11-24	H06	MJ06	Line_5-9	1_1	150; 0.27ng	Iapp	1105.19	1130.25	1080.65	13478	8210	5268		Line_5-9	1	1105.19	1.09778	1213.26		0.925723
EK0282_2	2021-07-15	G07	EK01	Line_3	2_2	200; 0.2ng	Iapp_200	268.438	277.21	259.731	17842	3640	14202		Line_2	2	204.682	1.00041	204.767	194.146	1.0547
EK0282_2	2021-07-15	G08	EK02	Line_19-1	2_2	200; 0.2ng	Iapp_200	174.996	182.022	168.012	17379	2402	14977		Line_3	2	194.864	0.916143	178.523		0.919528
EK0282_2	2021-07-15	G09	EK03	Line_19-4	2_2	200; 0.2ng	Iapp_200	121.526	127.32	115.761	17322	1700	15622		Line_16	2	179.077	1.02751	184.003		0.947754
EK0282_2	2021-07-15	H07	EK04	Line_2	2_2	200; 0.2ng	Iapp_200	117.124	122.692	111.582	18035	1709	16326		Line_19-1	2	178.248	0.965491	172.097		0.88643
EK0282_2	2021-07-15	H08	EK05	Line_16	2_2	200; 0.2ng	Iapp_200	75.7835	80.3002	71.284	17408	1086	16322		Line_19-4	2	175.277	1.1481	201.236		1.03652
EK0282_2	2021-07-15	H09	EK06	Line_5-9	2_2	200; 0.2ng	Iapp_200	167.214	174.023	160.444	17616	2334	15282		Line_5-9	2	199.268	0.971904	193.669		0.997543
EK0282_2	2021-07-15	E07	EK01	Line_3	2_2	40; 1ng	Iapp_40	2538.48	2588.68	2490.33	16844	14897	1947
EK0282_2	2021-07-15	E08	EK02	Line_19-1	2_2	40; 1ng	Iapp_40	2194.83	2235.77	2155.26	17926	15151	2775
EK0282_2	2021-07-15	E09	EK03	Line_19-4	2_2	40; 1ng	Iapp_40	1642.27	1673.22	1612.11	17314	13027	4287
EK0282_2	2021-07-15	F07	EK04	Line_2	2_2	40; 1ng	Iapp_40	1613.29	1643.89	1583.46	17137	12788	4349
EK0282_2	2021-07-15	F08	EK05	Line_16	2_2	40; 1ng	Iapp_40	1509.29	1539.67	1479.67	15413	11140	4273
EK0282_2	2021-07-15	F09	EK06	Line_5-9	2_2	40; 1ng	Iapp_40	2348.97	2393.95	2305.64	17372	15013	2359

## Sheet: Fig.5B,D
Fig. 5B,5D, Densitometry normalization and quantitative comparison of Insulin and mCherry cellular load.
Insulin Quantitation
Gel	Date	Lane	Sample	Band	Band_ID	Insulin Adj. Vol	Tubulin Adj. Vol	Insulin Norm		CP-INS2-mCH		Pooled Con	Pooled PWS		Mean Con	Mean PWS	P-Value
EK0208_2	2019-09-19	1	Line 3	1	Pro-INS2-mCh	754440	2713800	0.278001		Mean Con Insulin Norm 208:	0.41656	0.987213	0.667373		1	0.251588	0.0233461
EK0208_2	2019-09-19	2	Line 19-1	1	Pro-INS2-mCh	938613	9041360	0.103813		Mean Con Insulin Norm 289:	0.768728	1.01628	0.249215		STDEV Con	STDEV PWS
EK0208_2	2019-09-19	3	Line 19-4	1	Pro-INS2-mCh	378690	6752376	0.0560825				0.996505	0.134632		0.552813	0.318449
EK0208_2	2019-09-19	4	Line 2	1	Pro-INS2-mCh	2283515	5552835	0.411234				1.41684	0.584323
EK0208_2	2019-09-19	5	Line 16	1	Pro-INS2-mCh	1670980	3947111	0.423343				0.958017	1.01411
EK0208_2	2019-09-19	6	Line 5-9	1	Pro-INS2-mCh	1843338	4440657	0.415105				0.625139	0.667224
EK0208_2	2019-09-19	7	INS-1 mCh	1	Pro-INS2-mCh	3645325	2450012	1.48788
EK0289_1	2021-08-10	1	Line 3	1	Pro-INS2-mCh	753880	1678325	0.449186
EK0289_1	2021-08-10	2	Line 19-1	1	Pro-INS2-mCh	1631320	2092574	0.779576
EK0289_1	2021-08-10	3	Line 19-4	1	Pro-INS2-mCh	1101702	2147926	0.512914
EK0289_1	2021-08-10	4	Line 2	1	Pro-INS2-mCh	1087040	998046	1.08917
EK0289_1	2021-08-10	5	Line 16	1	Pro-INS2-mCh	958640	1301696	0.736455
EK0289_1	2021-08-10	6	Line 5-9	1	Pro-INS2-mCh	482600	1004240	0.480562
EK0208_2	2019-09-19	1	Line 3	2	CP-INS2-mCH	906680	2713800	0.3341		CP-INS2-mCH		Pooled Con	Pooled PWS		Mean Con	Mean PWS	P-Value
EK0208_2	2019-09-19	2	Line 19-1	2	CP-INS2-mCH	1611675	9041360	0.178256		Mean Con Insulin Norm 208:	0.678392	0.855925	0.492488		1	0.275292	0.000650814
EK0208_2	2019-09-19	3	Line 19-4	2	CP-INS2-mCH	694629	6752376	0.102872		Mean Con Insulin Norm 289:	0.191991	1.10959	0.262762		STDEV Con	STDEV PWS
EK0208_2	2019-09-19	4	Line 2	2	CP-INS2-mCH	3224269	5552835	0.580653				1.03449	0.151641		0.285225	0.130934
EK0208_2	2019-09-19	5	Line 16	2	CP-INS2-mCH	2971128	3947111	0.752735				1.25658	0.15871
EK0208_2	2019-09-19	6	Line 5-9	2	CP-INS2-mCH	3116400	4440657	0.701788				1.22258	0.375652
EK0208_2	2019-09-19	7	INS-1 mCh	2	CP-INS2-mCH	5105820	2450012	2.084				0.520838	0.270099
EK0289_1	2021-08-10	1	Line 3	2	CP-INS2-mCH	51140	1678325	0.0304709
EK0289_1	2021-08-10	2	Line 19-1	2	CP-INS2-mCH	150920	2092574	0.0721217
EK0289_1	2021-08-10	3	Line 19-4	2	CP-INS2-mCH	111384	2147926	0.0518565
EK0289_1	2021-08-10	4	Line 2	2	CP-INS2-mCH	240780	998046	0.241251
EK0289_1	2021-08-10	5	Line 16	2	CP-INS2-mCH	305540	1301696	0.234725
EK0289_1	2021-08-10	6	Line 5-9	2	CP-INS2-mCH	100420	1004240	0.099996
EK0208_2	2019-09-19	1	Line 3	3	ProINS	139440	2713800	0.0513818		ProINS					Mean Con	Mean PWS	P-Value
EK0208_2	2019-09-19	2	Line 19-1	3	ProINS	364533	9041360	0.0403184		Mean Con Insulin Norm 208:	0.210309	0.499698	0.244316		1	0.55373	0.015871
EK0208_2	2019-09-19	3	Line 19-4	3	ProINS	241566	6752376	0.035775		Mean Con Insulin Norm 289:	0.949003	1.3093	0.19171		STDEV Con	STDEV PWS
EK0208_2	2019-09-19	4	Line 2	3	ProINS	583553	5552835	0.105091				1.191	0.170107		0.194156	0.0591778
EK0208_2	2019-09-19	5	Line 16	3	ProINS	1086868	3947111	0.275358				0.323603	0.0999808
EK0208_2	2019-09-19	6	Line 5-9	3	ProINS	1112286	4440657	0.250478				0.856345	0.268493
EK0208_2	2019-09-19	7	INS-1 mCh	3	ProINS	624575	2450012	0.254927				1.82005	0.190327
EK0208_2	2019-09-19	8	INS-1 832/13	3	ProINS	762006	2422526	0.31455
EK0208_2	2019-09-19	9	INS-1E	3	ProINS	18260853	4862565	3.7554
EK0289_1	2021-08-10	1	Line 3	3	ProINS	159243	1678325	0.0948821
EK0289_1	2021-08-10	2	Line 19-1	3	ProINS	533190	2092574	0.254801
EK0289_1	2021-08-10	3	Line 19-4	3	ProINS	387960	2147926	0.180621
EK0289_1	2021-08-10	4	Line 2	3	ProINS	306500	998046	0.3071
EK0289_1	2021-08-10	5	Line 16	3	ProINS	1057854	1301696	0.812674
EK0289_1	2021-08-10	6	Line 5-9	3	ProINS	1734558	1004240	1.72723
mCherry Quantitation
Gel	Date	Lane	Sample	Band	Band_ID	mCherry Adj. Vol	GAPDH Adj. Vol	mCherry Norm		Pro-mINS2-mCherry		Pooled Con	Pooled PWS		Mean Con	Mean PWS	P-Value
EK0208_1	2019-09-19	1	Line 3	1	Pro-mINS2-mCherry	3113040	7628418	0.408085		Mean Con mCherry Norm 208:	0.516591	1.25088	0.789957		1	0.678433	0.0200428
EK0208_1	2019-09-19	2	Line 19-1	1	Pro-mINS2-mCherry	3431988	9732912	0.352617		Mean Con mCherry Norm 289:	0.258872	0.771554	0.682584		STDEV Con	STDEV PWS
EK0208_1	2019-09-19	3	Line 19-4	1	Pro-mINS2-mCherry	2505668	11984500	0.209076				0.977566	0.404722		0.145274	0.145274
EK0208_1	2019-09-19	4	Line 2	1	Pro-mINS2-mCherry	6421276	9937085	0.646193				0.679349	0.804791
EK0208_1	2019-09-19	5	Line 16	1	Pro-mINS2-mCherry	3239276	8127086	0.398578				1.19607	0.723272
EK0208_1	2019-09-19	6	Line 5-9	1	Pro-mINS2-mCherry	4367897	8649278	0.505001				1.12458	0.66527
EK0208_1	2019-09-19	7	INS-1 mCh	1	Pro-mINS2-mCherry	5712407	7952893	0.71828
EK0289_1	2021-08-10	1	Line 3	1	Pro-mINS2-mCherry	674730	3238631	0.208338
EK0289_1	2021-08-10	2	Line 19-1	1	Pro-mINS2-mCherry	853500	4558442	0.187235
EK0289_1	2021-08-10	3	Line 19-4	1	Pro-mINS2-mCherry	930380	5402280	0.17222
EK0289_1	2021-08-10	4	Line 2	1	Pro-mINS2-mCherry	1017984	5788458	0.175864
EK0289_1	2021-08-10	5	Line 16	1	Pro-mINS2-mCherry	1846196	5962589	0.30963
EK0289_1	2021-08-10	6	Line 5-9	1	Pro-mINS2-mCherry	1639164	5630506	0.291122
EK0208_1	2019-09-19	1	Line 3	2	CP-mCherry	736428	7628418	0.0965374		CP-mCherry		Pooled Con	Pooled PWS		Mean Con	Mean PWS	P-Value
EK0208_1	2019-09-19	2	Line 19-1	2	CP-mCherry	650412	9732912	0.066826		Mean Con mCherry Norm 208:	0.125507	0.857326	0.769177		1	0.756532	0.329352
EK0208_1	2019-09-19	3	Line 19-4	2	CP-mCherry	255904	11984500	0.0213529		Mean Con mCherry Norm 289:	0.305996	0.788284	0.532447		STDEV Con	STDEV PWS
EK0208_1	2019-09-19	4	Line 2	2	CP-mCherry	1069238	9937085	0.107601				1.35439	0.170133		0.507288	0.507288
EK0208_1	2019-09-19	5	Line 16	2	CP-mCherry	804057	8127086	0.0989355				0.695731	1.60514
EK0208_1	2019-09-19	6	Line 5-9	2	CP-mCherry	1470256	8649278	0.169986				1.24879	1.02358
EK0208_1	2019-09-19	7	INS-1 mCh	2	CP-mCherry	3873147	7952893	0.487011				1.05548	0.43871
EK0289_1	2021-08-10	1	Line 3	2	CP-mCherry	1590708	3238631	0.491167
EK0289_1	2021-08-10	2	Line 19-1	2	CP-mCherry	1427760	4558442	0.313212
EK0289_1	2021-08-10	3	Line 19-4	2	CP-mCherry	725220	5402280	0.134243
EK0289_1	2021-08-10	4	Line 2	2	CP-mCherry	1232308	5788458	0.212891
EK0289_1	2021-08-10	5	Line 16	2	CP-mCherry	2278452	5962589	0.382125
EK0289_1	2021-08-10	6	Line 5-9	2	CP-mCherry	1818495	5630506	0.322972

[truncated: 9 more sheets: Fig.5F, Fig.6B,S18B, Fig.6D, Fig.6F,S19B, S6G Fig., S12B Fig., S12C Fig., S12D,E Fig., S13A,B Fig.]
